# Supplementary material for: Forces Acting on the Foot of the American Alligator (Alligator mississippiensis) During Pedal Anchoring
Source: Biology (Basel). 2024 Dec 18;13(12):1062. doi: 10.3390/biology13121062 (PMC11673831; doi:10.3390/biology13121062)
Supplement: Supplementary file 1 [file biology-13-01062-s001.zip]

Archive with 5 entries (5 files):
- File 1 - Guide to the supplemental material.pdf
- File 2 - Metascan_20240917-0854.mp4
- File 3 - Statistical Summary.xlsx
- File 4 - Supplemental material EXCEL data.xlsx
- File 5 - Supplemental material screen shots.pdf
