# Supplementary material for: Forces Acting on the Foot of the American Alligator (Alligator mississippiensis) During Pedal Anchoring
Source: Biology (Basel). 2024 Dec 18;13(12):1062. doi: 10.3390/biology13121062 (PMC11673831; doi:10.3390/biology13121062)
Supplement: Supplementary file 1 [file biology-13-01062-s001.zip › File 3 - Statistical Summary.xlsx]

## Sheet: Sheet1
	Design	Total	Rows	Columns	Tukey's HSD (p=0.05)
Features of Cast from walking	columns=features, rows=feet	df = 4, F=8.1, p=<0.0001	df = 2, F=1.46, p=0.239	df=2, F=318.37, p=<0.0001	0.53
Features of cast from pedal anchoring	columns=features, rows=feet	df = 4, F=8.38, p=<0.0001	df = 2, F=23.87, p=<0.0001	df=2, F=579.63, p=<0.0001	0.46
Plantar metatarsal strain by RMS	columns=feet, rows=locomotion	df = 4, F=2.94, p=0.0259	df = 2, F=19.71, p=<0.0001	df=2, F=4.84, p=0.0106	0.08
Plantar phalangeal strain by RMS	columns=feet, rows=locomotion	df = 4, F=5.40, p=0.0007	df = 2, F=38.40, p=<0.0001	df=2, F=---, p=---	0.04
Dorsal metatarsal strain by RMS	columns=feet, rows=locomotion	df = 4, F=19, p=<0.0001	df = 2, F=70.57, p=<0.0001	df=2, F=---,p=---	0.02
Dorsal phalangeal strain by RMS	columns=feet, rows=locomotion	df = 4, F=12.6, p=<0.0001	df = 2, F=31.94, p=<0.0001	df=2, F=1.8, p=0.1727	0.18
Plantar metatarsal strain by area	columns=feet, rows=locomotion	df = 4, F=0.67, p=0.615	df = 2, F=29.16, p=<0.0001	df=2, F=2.42, p=0.096	0.09
Plantar phalangeal strain by area	columns=feet, rows=locomotion	df = 4, F=8.96, p=<0.0001	df = 2, F=76.32, p=<0.0001	df=2, F=1.99, p=0.144	0.06
Dorsal metatarsal strain by area	columns=feet, rows=locomotion	df = 4, F=7.74, p=<0.0001	df = 2, F=28.2, p=<0.0001	df=2, F=2.21, p=0.117	0.06
Dorsal phalangeal strain by area	columns=feet, rows=locomotion	df = 4, F=9.26, p=<0.0001	df = 2, F=17.02, p=<0.0001	df=2, F=7.17, p=0.0014	0.24
Plantar metatarsal strain by RMS/s	columns=feet, rows=locomotion	df = 4, F=1804.98, p=<0.0001	df = 2, F=2101.43, p=<0.0001	df=2, F=1821.97, p<0.0001	0.1
Plantar phalangeal strain by RMS/s	columns=feet, rows=locomotion	df = 4, F=6.17, p=0.0002	df = 2, F=49.33, p=<0.0001	df=2, F=---, p=---	0.03
Dorsal metatarsal strain by RMS/s	columns=feet, rows=locomotion	df = 4, F=109.5, p=<0.0001	df = 2, F=438, p=<0.0001	df=2, F=73, p<0.0001	0.01
Dorsal phalangeal strain by RMS/s	columns=feet, rows=locomotion	df = 4, F=21.55, p=<0.0001	df = 2, F=96.36, p=<0.0001	df=2, F=5.07, p=0.0087	0.03
Plantar metatarsal strain by area/s	columns=feet, rows=locomotion	df = 4, F=2.75, p=0.0344	df = 2, F=21, p=<0.0001	df=2, F=3, p=0.055	0.06
Plantar phalangeal strain by area/s	columns=feet, rows=locomotion	df = 4, F=10.8, p=<0.0001	df = 2, F=129.6, p=<0.0001	df=2, F=---, p=---	0.02
Dorsal metatarsal strain by area/s	columns=feet, rows=locomotion	df = 4, F=14.6, p=<0.0001	df = 2, F=65.7, p=<0.0001	df=2, F=---, p=---	0.02
Dorsal phalangeal strain by area/s	columns=feet, rows=locomotion	df = 4, F=10.83, p=<0.0001	df = 2, F=23.33, p=<0.0001	df=2, F=3.33, p=0.0415	0.07
Strain across metatarsal phalangeal joint	columns=feet, rows=locomotion	df = 4, F=32, p=<0.0001	df = 2, F=24.62, p=<0.0001	df=2, F=17.23, p=<0.001	0.03
Casts grouped by PCA scores	columns=locomotion, rows=features	df = 2, F=9.24, p=0.0004	df = 2, F=122.65, p=<0.0001	df=1, F=7.1, p=0.0101	0.32
PCA strain key		Component 1 score	Component 2 score	Component 3 score	Component 4 score	Component 5 score
dorsal phalange 3D pedal anchoring		0	0.01	-0.02	0	-0.02
plantar phalange 3D pedal anchoring		0.04	-0.01	-0.02	0.02	-0.01
dorsal metatarsal 3D pedal anchoring		-0.01	0	0.01	0	0
plantar metatarsal 3D pedal anchoring		0	-0.01	-0.05	-0.02	-0.02
dorsal phalange natural pedal anchoring		0.01	0	0.02	0.07	-0.09
plantar phalange natural pedal anchoring		-0.26	0.01	-0.12	-0.08	0.34
dorsal metatarsal natural pedal anchoring		-0.36	0.09	0.74	-0.39	0.19
plantar metatarsal natural pedal anchoring		0.06	-0.01	-0.01	0.02	-0.05
dorsal phalange rubber pedal anchoring		-0.57	-0.57	0.05	0.51	-0.09
plantar phalange rubber pedal anchoring		-0.18	-0.31	-0.11	-0.31	-0.07
dorsal metatarsal rubber pedal anchoring		-0.05	0.09	0.17	0.18	0.03
plantar metatarsal rubber pedal anchoring		0.05	0.09	-0.03	-0.05	-0.02
dorsal phalange 3D walk		0	0	0.01	0	0.01
plantar phalange 3D walk		0.03	0.04	-0.08	-0.11	0.1
dorsal metatarsal 3D walk		-0.05	-0.05	0	-0.07	0.24
plantar metatarsal 3D walk		0.64	-0.59	0.4	0.01	0.17
dorsal phalange natural walk		0.02	0	-0.03	0.01	-0.01
plantar phalange natural walk		-0.05	0.14	0.16	-0.09	-0.11
dorsal metatarsal natural walk		0.07	0.35	0.32	0.55	0.16
plantar metatarsal natural walk		0.01	-0.05	-0.06	-0.07	0.16
dorsal phalange rubber walk		0.04	0.14	-0.07	-0.04	-0.06
plantar phalange rubber walk		-0.06	0.14	0.24	0.07	-0.22
dorsal metatarsal rubber walk		0	-0.06	0.17	-0.19	-0.75
plantar metatarsal rubber walk		0.13	0.11	0.05	0.28	-0.22
