# Supplementary material for: Forces Acting on the Foot of the American Alligator (Alligator mississippiensis) During Pedal Anchoring
Source: Biology (Basel). 2024 Dec 18;13(12):1062. doi: 10.3390/biology13121062 (PMC11673831; doi:10.3390/biology13121062)
Supplement: Supplementary file 1 [file biology-13-01062-s001.zip › File 4 - Supplemental material EXCEL data.xlsx]

## Sheet: Sheet1
Data Exported from MiDAS DA
Device		Dev2 - PCI-6024E
Rate (Hz)		4000					Sync. Out Rate (fps)	1000
Buffer Size (sec)		30
Total Samples		120000
Trigger Type		RisingEdge
Trigger Percentage		100
	Channels
		chan. 1	chan. 2	chan. 3	chan. 4	chan. 5
	Name	New Channel 0	New Channel 1	New Channel 2	New Channel 3	New Channel 4
	Units	volts	volts	volts	volts	volts
	Scale	0.59	0.59	0.59	0.59	1
	Offset	0	0	0	0	0
Data
time	index	chan. 1	chan. 2	chan. 3	chan. 4	chan. 5
-29.9977	-119991	0.0230469	0.0950684	-0.0115234	0.0115234	-4.44824
-29.9975	-119990	0.0230469	0.0950684	-0.0115234	0.00864258	-4.44824
-29.9973	-119989	0.0230469	0.0950684	-0.0115234	0.0115234	-4.44824
-29.997	-119988	0.0230469	0.0950684	-0.0115234	0.0115234	-4.44824
-29.9967	-119987	0.0230469	0.0950684	-0.0115234	0.00864258	-4.44824
-29.9965	-119986	0.0230469	0.0950684	-0.0115234	0.0115234	-4.44824
-29.9962	-119985	0.0230469	0.0950684	-0.0115234	0.00864258	-4.44824
-29.996	-119984	0.0230469	0.0950684	-0.0115234	0.0115234	-4.44824
-29.9958	-119983	0.0230469	0.0950684	-0.0115234	0.00864258	-4.44824
-29.9955	-119982	0.0230469	0.0950684	-0.0115234	0.0115234	-4.44824
-29.9952	-119981	0.0230469	0.0950684	-0.0115234	0.00864258	-4.44824
-29.995	-119980	0.0230469	0.0950684	-0.0115234	0.00864258	-4.44824
-29.9947	-119979	0.0230469	0.0950684	-0.0115234	0.0115234	-4.44824
-29.9945	-119978	0.0230469	0.0950684	-0.0115234	0.00864258	-4.45312
-29.9943	-119977	0.0230469	0.0950684	-0.0115234	0.0115234	-4.44824
-29.994	-119976	0.0230469	0.0950684	-0.0115234	0.00864258	-4.44824
-29.9937	-119975	0.0230469	0.0950684	-0.0115234	0.0115234	-4.44824
-29.9935	-119974	0.0230469	0.0950684	-0.0115234	0.0115234	-4.44824
-29.9932	-119973	0.0230469	0.0950684	-0.0115234	0.0115234	-4.44824
-29.993	-119972	0.0230469	0.0950684	-0.0115234	0.00864258	-4.44824
-29.9928	-119971	0.0230469	0.0950684	-0.0115234	0.0115234	-4.44824
-29.9925	-119970	0.0230469	0.0950684	-0.0115234	0.0115234	-4.44824
-29.9922	-119969	0.0230469	0.0950684	-0.0115234	0.0115234	-4.44824
-29.992	-119968	0.0230469	0.0950684	-0.0115234	0.00864258	-4.44824
-29.9917	-119967	0.0230469	0.0950684	-0.0115234	0.00864258	-4.44824
-29.9915	-119966	0.0230469	0.0950684	-0.0115234	0.0115234	-4.44824
-29.9913	-119965	0.0230469	0.0950684	-0.0115234	0.0115234	-4.44824
-29.991	-119964	0.0230469	0.0950684	-0.0115234	0.0115234	-4.44824
-29.9907	-119963	0.0230469	0.0950684	-0.00864258	0.00864258	-4.44824
-29.9905	-119962	0.0230469	0.0950684	-0.0115234	0.00864258	-4.44824
-29.9902	-119961	0.0230469	0.0950684	-0.0115234	0.0115234	-4.44824
-29.99	-119960	0.0230469	0.0950684	-0.0115234	0.0115234	-4.44824
-29.9898	-119959	0.0230469	0.0950684	-0.00864258	0.00864258	-4.44824
-29.9895	-119958	0.0230469	0.0979492	-0.0115234	0.00864258	-4.44824
-29.9892	-119957	0.0230469	0.0950684	-0.0115234	0.0115234	-4.44824
-29.989	-119956	0.0230469	0.0950684	-0.00864258	0.0115234	-4.44824
-29.9887	-119955	0.0230469	0.0950684	-0.0115234	0.0115234	-4.45312
-29.9885	-119954	0.0230469	0.0950684	-0.0115234	0.0115234	-4.44824
-29.9883	-119953	0.0230469	0.0950684	-0.0115234	0.0115234	-4.44824
-29.988	-119952	0.0230469	0.0950684	-0.0115234	0.0115234	-4.44824
-29.9877	-119951	0.0230469	0.0950684	-0.0115234	0.0115234	-4.44824
-29.9875	-119950	0.0230469	0.0950684	-0.0115234	0.00864258	-4.44824
-29.9872	-119949	0.0230469	0.0950684	-0.0115234	0.0115234	-4.44824
-29.987	-119948	0.0230469	0.0950684	-0.0115234	0.0115234	-4.44824
-29.9868	-119947	0.0230469	0.0950684	-0.0115234	0.00864258	-4.44824
-29.9865	-119946	0.0230469	0.0950684	-0.00864258	0.00864258	-4.44824
-29.9862	-119945	0.0230469	0.0950684	-0.00864258	0.00864258	-4.44824
-29.986	-119944	0.0230469	0.0950684	-0.00864258	0.00864258	-4.44824
-29.9857	-119943	0.0230469	0.0950684	-0.0115234	0.0115234	-4.44824
-29.9855	-119942	0.0230469	0.0950684	-0.00864258	0.00864258	-4.44824
-29.9853	-119941	0.0230469	0.0950684	-0.00864258	0.00864258	-4.44824
-29.985	-119940	0.0230469	0.0950684	-0.0115234	0.0115234	-4.44824
-29.9847	-119939	0.0230469	0.0950684	-0.00864258	0.0115234	-4.44824
-29.9845	-119938	0.0230469	0.0950684	-0.0115234	0.00864258	-4.44824
-29.9842	-119937	0.0230469	0.0950684	-0.00864258	0.00864258	-4.44824
-29.984	-119936	0.0230469	0.0950684	-0.0115234	0.0115234	-4.44824
-29.9838	-119935	0.0230469	0.0950684	-0.00864258	0.0115234	-4.44824
-29.9835	-119934	0.0230469	0.0950684	-0.0115234	0.0115234	-4.44824
-29.9833	-119933	0.0230469	0.0950684	-0.0115234	0.00864258	-4.44824
-29.983	-119932	0.0230469	0.0950684	-0.0115234	0.00864258	-4.44824
-29.9827	-119931	0.0230469	0.0950684	-0.00864258	0.0115234	-4.44824
-29.9825	-119930	0.0230469	0.0950684	-0.0115234	0.0115234	-4.44824
-29.9823	-119929	0.0230469	0.0950684	-0.00864258	0.00864258	-4.44824
-29.982	-119928	0.020166	0.0950684	-0.0115234	0.00864258	-4.44824
-29.9818	-119927	0.0230469	0.0950684	-0.00864258	0.00864258	-4.44824
-29.9815	-119926	0.0230469	0.0950684	-0.00864258	0.00864258	-4.44824
-29.9812	-119925	0.0230469	0.0950684	-0.00864258	0.0115234	-4.44824
-29.981	-119924	0.0230469	0.0950684	-0.00864258	0.00864258	-4.44824
-29.9808	-119923	0.020166	0.0979492	-0.0115234	0.00864258	-4.44824
-29.9805	-119922	0.0230469	0.0950684	-0.00864258	0.00864258	-4.44824
-29.9803	-119921	0.0230469	0.0950684	-0.00864258	0.0115234	-4.45312
-29.98	-119920	0.0230469	0.0950684	-0.00864258	0.0115234	-4.44824
-29.9797	-119919	0.0230469	0.0950684	-0.00864258	0.00864258	-4.44824
-29.9795	-119918	0.020166	0.0950684	-0.0115234	0.0115234	-4.44336
-29.9793	-119917	0.0230469	0.0950684	-0.0115234	0.00864258	-4.44824
-29.979	-119916	0.0230469	0.0950684	-0.00864258	0.0115234	-4.44824
-29.9788	-119915	0.0230469	0.0950684	-0.00864258	0.00864258	-4.44824
-29.9785	-119914	0.0230469	0.0950684	-0.00864258	0.00864258	-4.44824
-29.9782	-119913	0.020166	0.0950684	-0.0115234	0.00864258	-4.44824
-29.978	-119912	0.0230469	0.0950684	-0.00864258	0.00864258	-4.44824
-29.9778	-119911	0.0230469	0.0950684	-0.00864258	0.00864258	-4.44824
-29.9775	-119910	0.0230469	0.0950684	-0.00864258	0.00864258	-4.44824
-29.9773	-119909	0.0230469	0.0950684	-0.00864258	0.0115234	-4.44824
-29.977	-119908	0.020166	0.0950684	-0.00864258	0.00864258	-4.44824
-29.9767	-119907	0.0230469	0.0950684	-0.00864258	0.00864258	-4.44824
-29.9765	-119906	0.0230469	0.0979492	-0.00864258	0.00864258	-4.44824
-29.9763	-119905	0.0230469	0.0979492	-0.00864258	0.0115234	-4.44824
-29.976	-119904	0.0230469	0.0950684	-0.00864258	0.0115234	-4.44824
-29.9758	-119903	0.0230469	0.0979492	-0.0115234	0.00864258	-4.44824
-29.9755	-119902	0.0230469	0.0950684	-0.00864258	0.00864258	-4.44824
-29.9752	-119901	0.0230469	0.0950684	-0.00864258	0.0115234	-4.45312
-29.975	-119900	0.0230469	0.0950684	-0.00864258	0.00864258	-4.44824
-29.9748	-119899	0.0230469	0.0950684	-0.00864258	0.00864258	-4.44824
-29.9745	-119898	0.020166	0.0950684	-0.00864258	0.00864258	-4.44824
-29.9743	-119897	0.0230469	0.0950684	-0.00864258	0.00864258	-4.44824
-29.974	-119896	0.0230469	0.0979492	-0.00864258	0.0115234	-4.44824
-29.9737	-119895	0.0230469	0.0979492	-0.0115234	0.0115234	-4.44824
-29.9735	-119894	0.0230469	0.0950684	-0.00864258	0.0115234	-4.44824
-29.9733	-119893	0.0230469	0.0950684	-0.00864258	0.00864258	-4.45312
-29.973	-119892	0.0230469	0.0950684	-0.00864258	0.0115234	-4.44824
-29.9728	-119891	0.0230469	0.0950684	-0.00864258	0.0115234	-4.44824
-29.9725	-119890	0.0230469	0.0950684	-0.00864258	0.0115234	-4.44824
-29.9722	-119889	0.0230469	0.0979492	-0.0115234	0.00864258	-4.44824
-29.972	-119888	0.0230469	0.0950684	-0.00864258	0.00864258	-4.44824
-29.9718	-119887	0.0230469	0.0950684	-0.00864258	0.00864258	-4.44824
-29.9715	-119886	0.0230469	0.0950684	-0.00864258	0.0115234	-4.44824
-29.9713	-119885	0.0230469	0.0950684	-0.00864258	0.0115234	-4.44824
-29.971	-119884	0.0230469	0.0950684	-0.00864258	0.00864258	-4.45312
-29.9707	-119883	0.020166	0.0950684	-0.00864258	0.0115234	-4.44824
-29.9705	-119882	0.0230469	0.0950684	-0.00864258	0.0115234	-4.44824
-29.9703	-119881	0.0230469	0.0950684	-0.00864258	0.00864258	-4.44824
-29.97	-119880	0.0230469	0.0979492	-0.00864258	0.0115234	-4.44824
-29.9698	-119879	0.0230469	0.0950684	-0.00864258	0.0115234	-4.45312
-29.9695	-119878	0.020166	0.0979492	-0.00864258	0.00864258	-4.44824
-29.9692	-119877	0.020166	0.0950684	-0.00864258	0.0115234	-4.44824
-29.969	-119876	0.0230469	0.0950684	-0.00864258	0.00864258	-4.44824
-29.9688	-119875	0.0230469	0.0979492	-0.00864258	0.00864258	-4.45312
-29.9685	-119874	0.0230469	0.0979492	-0.00864258	0.00576172	-4.44824
-29.9683	-119873	0.020166	0.0979492	-0.00864258	0.00864258	-4.44824
-29.968	-119872	0.020166	0.0950684	-0.00864258	0.00864258	-4.44824
-29.9677	-119871	0.0230469	0.0950684	-0.00864258	0.00864258	-4.44824
-29.9675	-119870	0.0230469	0.0979492	-0.00864258	0.0115234	-4.44824
-29.9672	-119869	0.0230469	0.0950684	-0.00864258	0.00864258	-4.45312
-29.967	-119868	0.020166	0.0950684	-0.00864258	0.00864258	-4.44824
-29.9668	-119867	0.0230469	0.0950684	-0.00864258	0.00864258	-4.44824
-29.9665	-119866	0.0230469	0.0979492	-0.00864258	0.0115234	-4.44824
-29.9662	-119865	0.0230469	0.0950684	-0.00864258	0.0115234	-4.45312
-29.966	-119864	0.020166	0.0950684	-0.00864258	0.0115234	-4.45312
-29.9657	-119863	0.0230469	0.0950684	-0.00864258	0.00864258	-4.44824
-29.9655	-119862	0.0230469	0.0950684	-0.00864258	0.00864258	-4.44824
-29.9653	-119861	0.0230469	0.0979492	-0.00864258	0.0115234	-4.44824
-29.965	-119860	0.0230469	0.0979492	-0.0115234	0.0115234	-4.44824
-29.9647	-119859	0.0230469	0.0979492	-0.00864258	0.00864258	-4.44824
-29.9645	-119858	0.0230469	0.0979492	-0.00864258	0.00864258	-4.44824
-29.9642	-119857	0.0230469	0.0979492	-0.00864258	0.00864258	-4.44824
-29.964	-119856	0.0230469	0.0950684	-0.00864258	0.00864258	-4.45312
-29.9638	-119855	0.0230469	0.0979492	-0.0115234	0.00864258	-4.44824
-29.9635	-119854	0.0230469	0.0950684	-0.00864258	0.00864258	-4.44824
-29.9632	-119853	0.0230469	0.0979492	-0.00864258	0.00864258	-4.44824
-29.963	-119852	0.0230469	0.0950684	-0.00864258	0.00864258	-4.44824
-29.9627	-119851	0.0230469	0.0979492	-0.00864258	0.0115234	-4.44824
-29.9625	-119850	0.0230469	0.0979492	-0.0115234	0.00864258	-4.44824
-29.9623	-119849	0.0230469	0.0979492	-0.00864258	0.00864258	-4.44824
-29.962	-119848	0.0230469	0.0979492	-0.00864258	0.00864258	-4.44824
-29.9617	-119847	0.0230469	0.0950684	-0.00864258	0.00864258	-4.44824
-29.9615	-119846	0.0230469	0.0950684	-0.00864258	0.0115234	-4.45312
-29.9612	-119845	0.0230469	0.0979492	-0.00864258	0.00864258	-4.44824
-29.961	-119844	0.0230469	0.0950684	-0.00864258	0.00864258	-4.44824
-29.9608	-119843	0.0230469	0.0950684	-0.00864258	0.0115234	-4.44824
-29.9605	-119842	0.0230469	0.0950684	-0.00864258	0.00864258	-4.44824
-29.9602	-119841	0.0230469	0.0979492	-0.00864258	0.00864258	-4.45312
-29.96	-119840	0.0230469	0.0979492	-0.00864258	0.00864258	-4.44824
-29.9597	-119839	0.0230469	0.0950684	-0.00864258	0.0115234	-4.44824
-29.9595	-119838	0.020166	0.0979492	-0.00864258	0.00864258	-4.44824
-29.9593	-119837	0.0230469	0.0950684	-0.00864258	0.0115234	-4.44824
-29.959	-119836	0.0230469	0.0950684	-0.00864258	0.0115234	-4.44824
-29.9587	-119835	0.0230469	0.0979492	-0.00864258	0.00864258	-4.44824
-29.9585	-119834	0.0230469	0.0979492	-0.0115234	0.00864258	-4.44824
-29.9582	-119833	0.020166	0.0979492	-0.00864258	0.0115234	-4.44824
-29.958	-119832	0.0230469	0.0950684	-0.00864258	0.00864258	-4.44824
-29.9578	-119831	0.0230469	0.0979492	-0.00864258	0.0115234	-4.44824
-29.9575	-119830	0.0230469	0.0950684	-0.00864258	0.0115234	-4.44824
-29.9572	-119829	0.0230469	0.0950684	-0.00864258	0.00864258	-4.44824
-29.957	-119828	0.0230469	0.0950684	-0.00864258	0.00864258	-4.44824
-29.9567	-119827	0.0230469	0.0950684	-0.00864258	0.0115234	-4.44824
-29.9565	-119826	0.0230469	0.0979492	-0.00864258	0.0115234	-4.44824
-29.9563	-119825	0.0230469	0.0979492	-0.0115234	0.0115234	-4.44824
-29.956	-119824	0.0230469	0.0979492	-0.00864258	0.0115234	-4.44824
-29.9557	-119823	0.0230469	0.0950684	-0.00864258	0.00864258	-4.44824
-29.9555	-119822	0.0230469	0.0950684	-0.00864258	0.0115234	-4.44824
-29.9552	-119821	0.0230469	0.0979492	-0.00864258	0.0115234	-4.45312
-29.955	-119820	0.0230469	0.0979492	-0.00864258	0.00864258	-4.44824
-29.9548	-119819	0.0230469	0.0950684	-0.00864258	0.00864258	-4.44824
-29.9545	-119818	0.0230469	0.0979492	-0.0115234	0.0115234	-4.44824
-29.9542	-119817	0.0230469	0.0950684	-0.00864258	0.0115234	-4.44824
-29.954	-119816	0.0230469	0.0950684	-0.00864258	0.0115234	-4.44824
-29.9537	-119815	0.0230469	0.0979492	-0.00864258	0.00864258	-4.44824
-29.9535	-119814	0.0230469	0.0979492	-0.00864258	0.00864258	-4.44824
-29.9533	-119813	0.0230469	0.0979492	-0.00864258	0.0115234	-4.45312
-29.953	-119812	0.0230469	0.0950684	-0.00864258	0.0115234	-4.45312
-29.9528	-119811	0.020166	0.0979492	-0.00864258	0.00864258	-4.45312
-29.9525	-119810	0.0230469	0.0979492	-0.00864258	0.00864258	-4.44824
-29.9522	-119809	0.0230469	0.0979492	-0.00864258	0.00864258	-4.45312
-29.952	-119808	0.0230469	0.0979492	-0.00864258	0.00864258	-4.44824
-29.9518	-119807	0.0230469	0.0979492	-0.00864258	0.0115234	-4.44824
-29.9515	-119806	0.0230469	0.0950684	-0.00864258	0.00864258	-4.44824
-29.9513	-119805	0.0230469	0.0979492	-0.00864258	0.00864258	-4.44824
-29.951	-119804	0.0230469	0.0979492	-0.00864258	0.00864258	-4.44824
-29.9507	-119803	0.0230469	0.0950684	-0.00864258	0.0115234	-4.44824
-29.9505	-119802	0.0230469	0.0950684	-0.00864258	0.00864258	-4.44824
-29.9503	-119801	0.0230469	0.0950684	-0.0115234	0.00864258	-4.44824
-29.95	-119800	0.0230469	0.0979492	-0.0115234	0.0115234	-4.44824
-29.9498	-119799	0.0230469	0.0979492	-0.00864258	0.00864258	-4.44824
-29.9495	-119798	0.0230469	0.0950684	-0.00864258	0.0115234	-4.44824
-29.9492	-119797	0.0230469	0.0979492	-0.00864258	0.00864258	-4.44824
-29.949	-119796	0.0230469	0.0950684	-0.0115234	0.00864258	-4.44824
-29.9488	-119795	0.0230469	0.0979492	-0.00864258	0.0115234	-4.44824
-29.9485	-119794	0.0230469	0.0979492	-0.00864258	0.0115234	-4.44824
-29.9483	-119793	0.0230469	0.0979492	-0.00864258	0.00864258	-4.44824
-29.948	-119792	0.020166	0.0950684	-0.00864258	0.0115234	-4.44824
-29.9477	-119791	0.0230469	0.0950684	-0.00864258	0.0115234	-4.44824
-29.9475	-119790	0.0230469	0.0979492	-0.00864258	0.00864258	-4.44824
-29.9473	-119789	0.0230469	0.0950684	-0.00864258	0.00864258	-4.44824
-29.947	-119788	0.0230469	0.0979492	-0.00864258	0.00864258	-4.44824
-29.9468	-119787	0.0230469	0.0950684	-0.00864258	0.0115234	-4.44824
-29.9465	-119786	0.0230469	0.0979492	-0.0115234	0.00864258	-4.44824
-29.9462	-119785	0.0230469	0.0979492	-0.0115234	0.00864258	-4.44824
-29.946	-119784	0.0230469	0.0979492	-0.0115234	0.00864258	-4.44824
-29.9458	-119783	0.0230469	0.0979492	-0.00864258	0.00864258	-4.44824
-29.9455	-119782	0.0230469	0.0950684	-0.00864258	0.0115234	-4.44824
-29.9453	-119781	0.0230469	0.0979492	-0.00864258	0.00864258	-4.44824
-29.945	-119780	0.0230469	0.0979492	-0.00864258	0.00864258	-4.44824
-29.9447	-119779	0.0230469	0.0979492	-0.00864258	0.00864258	-4.44824
-29.9445	-119778	0.0230469	0.0979492	-0.00864258	0.0115234	-4.44824
-29.9443	-119777	0.0230469	0.0979492	-0.00864258	0.0115234	-4.44824
-29.944	-119776	0.020166	0.0979492	-0.0115234	0.0115234	-4.44824
-29.9438	-119775	0.0230469	0.0979492	-0.00864258	0.00864258	-4.44824
-29.9435	-119774	0.0230469	0.0979492	-0.00864258	0.00864258	-4.44824
-29.9432	-119773	0.0230469	0.0950684	-0.00864258	0.00864258	-4.44824
-29.943	-119772	0.0230469	0.0950684	-0.0115234	0.0115234	-4.44824
-29.9428	-119771	0.0230469	0.0979492	-0.0115234	0.00864258	-4.44824
-29.9425	-119770	0.0230469	0.0979492	-0.0115234	0.00864258	-4.45312
-29.9423	-119769	0.0230469	0.0979492	-0.00864258	0.0115234	-4.44824
-29.942	-119768	0.0230469	0.0979492	-0.00864258	0.0115234	-4.44824
-29.9417	-119767	0.020166	0.0950684	-0.0115234	0.0115234	-4.44824
-29.9415	-119766	0.0230469	0.0979492	-0.00864258	0.00864258	-4.44824
-29.9413	-119765	0.0230469	0.0950684	-0.0115234	0.00864258	-4.44824
-29.941	-119764	0.0230469	0.0979492	-0.0115234	0.0115234	-4.44824
-29.9408	-119763	0.0230469	0.0979492	-0.0115234	0.0115234	-4.44824
-29.9405	-119762	0.0230469	0.0950684	-0.0115234	0.00864258	-4.44336
-29.9402	-119761	0.0230469	0.0979492	-0.0115234	0.0115234	-4.44824
-29.94	-119760	0.0230469	0.0979492	-0.0115234	0.0115234	-4.44824
-29.9398	-119759	0.0230469	0.0979492	-0.00864258	0.0115234	-4.44824
-29.9395	-119758	0.0230469	0.0979492	-0.0115234	0.0115234	-4.44824
-29.9393	-119757	0.020166	0.0979492	-0.0115234	0.0115234	-4.44824
-29.939	-119756	0.0230469	0.0950684	-0.00864258	0.00864258	-4.44824
-29.9387	-119755	0.0230469	0.0979492	-0.0115234	0.0115234	-4.44824
-29.9385	-119754	0.0230469	0.0979492	-0.0115234	0.00864258	-4.44824
-29.9383	-119753	0.0230469	0.0979492	-0.00864258	0.00864258	-4.44824
-29.938	-119752	0.0230469	0.0950684	-0.00864258	0.0115234	-4.44824
-29.9378	-119751	0.0230469	0.0979492	-0.00864258	0.0115234	-4.44824
-29.9375	-119750	0.0230469	0.0979492	-0.0115234	0.0115234	-4.44824
-29.9372	-119749	0.0230469	0.0979492	-0.0115234	0.00864258	-4.44824
-29.937	-119748	0.0230469	0.0979492	-0.00864258	0.00864258	-4.44824
-29.9367	-119747	0.0230469	0.0950684	-0.0115234	0.0115234	-4.44824
-29.9365	-119746	0.0230469	0.0979492	-0.0115234	0.0115234	-4.44824
-29.9363	-119745	0.0230469	0.0979492	-0.00864258	0.00864258	-4.44824
-29.936	-119744	0.0230469	0.0979492	-0.00864258	0.00864258	-4.44824
-29.9357	-119743	0.0230469	0.0979492	-0.00864258	0.0115234	-4.44824
-29.9355	-119742	0.0230469	0.0979492	-0.0115234	0.0115234	-4.45312
-29.9352	-119741	0.0230469	0.0979492	-0.00864258	0.00864258	-4.44824
-29.935	-119740	0.0230469	0.0979492	-0.00864258	0.00864258	-4.44824
-29.9348	-119739	0.0230469	0.0950684	-0.0115234	0.00864258	-4.44824
-29.9345	-119738	0.0230469	0.0979492	-0.00864258	0.0115234	-4.44824
-29.9342	-119737	0.0230469	0.0950684	-0.0115234	0.00864258	-4.44824
-29.934	-119736	0.0230469	0.0979492	-0.00864258	0.00864258	-4.44824
-29.9337	-119735	0.0230469	0.0979492	-0.0115234	0.00864258	-4.44824
-29.9335	-119734	0.0230469	0.0979492	-0.0115234	0.00864258	-4.44824
-29.9333	-119733	0.0230469	0.0979492	-0.0115234	0.0115234	-4.45312
-29.933	-119732	0.020166	0.0979492	-0.0115234	0.00864258	-4.44824
-29.9327	-119731	0.0230469	0.0950684	-0.00864258	0.00864258	-4.44824
-29.9325	-119730	0.0230469	0.0979492	-0.0115234	0.0115234	-4.44824
-29.9322	-119729	0.0230469	0.0979492	-0.00864258	0.00864258	-4.44824
-29.932	-119728	0.0230469	0.0979492	-0.0115234	0.0115234	-4.44824
-29.9318	-119727	0.020166	0.0979492	-0.0115234	0.00864258	-4.44824
-29.9315	-119726	0.0230469	0.0979492	-0.0115234	0.00864258	-4.44824
-29.9312	-119725	0.0230469	0.0979492	-0.0115234	0.00864258	-4.44824
-29.931	-119724	0.0230469	0.0979492	-0.0115234	0.0115234	-4.44824
-29.9307	-119723	0.0230469	0.0979492	-0.0115234	0.0115234	-4.45312
-29.9305	-119722	0.020166	0.0979492	-0.0115234	0.00864258	-4.44824
-29.9303	-119721	0.0230469	0.0950684	-0.0115234	0.00864258	-4.44824
-29.93	-119720	0.0230469	0.0979492	-0.0115234	0.00864258	-4.44824
-29.9297	-119719	0.0230469	0.0950684	-0.0115234	0.0115234	-4.45312
-29.9295	-119718	0.0230469	0.0979492	-0.0115234	0.0115234	-4.44824
-29.9292	-119717	0.0230469	0.0979492	-0.0115234	0.0115234	-4.44824
-29.929	-119716	0.0230469	0.0950684	-0.0115234	0.00864258	-4.44824
-29.9288	-119715	0.0230469	0.0950684	-0.00864258	0.0115234	-4.44824
-29.9285	-119714	0.0230469	0.0979492	-0.00864258	0.00864258	-4.45312
-29.9282	-119713	0.0230469	0.0979492	-0.0115234	0.00864258	-4.44824
-29.928	-119712	0.0230469	0.0950684	-0.0115234	0.0115234	-4.44824
-29.9277	-119711	0.0230469	0.0979492	-0.00864258	0.00864258	-4.44824
-29.9275	-119710	0.0230469	0.0979492	-0.0115234	0.00864258	-4.44824
-29.9273	-119709	0.0230469	0.0979492	-0.0115234	0.00864258	-4.44824
-29.927	-119708	0.0230469	0.0979492	-0.0115234	0.0115234	-4.44824
-29.9267	-119707	0.020166	0.0979492	-0.0115234	0.00864258	-4.44824
-29.9265	-119706	0.0230469	0.0979492	-0.0115234	0.0115234	-4.44824
-29.9262	-119705	0.0230469	0.0979492	-0.0115234	0.00864258	-4.45312
-29.926	-119704	0.0230469	0.0979492	-0.00864258	0.0115234	-4.45312
-29.9258	-119703	0.0230469	0.0979492	-0.0115234	0.0115234	-4.44824
-29.9255	-119702	0.0230469	0.0979492	-0.0115234	0.00864258	-4.45312
-29.9252	-119701	0.0230469	0.0979492	-0.0115234	0.00864258	-4.44824
-29.925	-119700	0.0230469	0.0979492	-0.0115234	0.00864258	-4.44824
-29.9247	-119699	0.0230469	0.0979492	-0.0115234	0.00864258	-4.45312
-29.9245	-119698	0.0230469	0.0950684	-0.0115234	0.0115234	-4.44824
-29.9243	-119697	0.0230469	0.0979492	-0.0115234	0.0115234	-4.44824
-29.924	-119696	0.0230469	0.0979492	-0.0115234	0.00864258	-4.44824
-29.9237	-119695	0.0230469	0.0950684	-0.0115234	0.00864258	-4.44824
-29.9235	-119694	0.0230469	0.0979492	-0.00864258	0.0115234	-4.44824
-29.9232	-119693	0.0230469	0.0979492	-0.0115234	0.0115234	-4.44824
-29.923	-119692	0.0230469	0.0950684	-0.00864258	0.00864258	-4.44824
-29.9228	-119691	0.0230469	0.0950684	-0.0115234	0.00864258	-4.45312
-29.9225	-119690	0.0230469	0.0979492	-0.0115234	0.0115234	-4.44824
-29.9222	-119689	0.0230469	0.0979492	-0.0115234	0.0115234	-4.44824
-29.922	-119688	0.0230469	0.0979492	-0.0115234	0.0115234	-4.44824
-29.9217	-119687	0.0230469	0.0950684	-0.0115234	0.00864258	-4.44824
-29.9215	-119686	0.0230469	0.0979492	-0.0115234	0.00864258	-4.44824
-29.9213	-119685	0.0230469	0.0950684	-0.0115234	0.00864258	-4.44824
-29.921	-119684	0.0230469	0.0979492	-0.0115234	0.00864258	-4.44824
-29.9208	-119683	0.0230469	0.0979492	-0.0115234	0.00864258	-4.44824
-29.9205	-119682	0.020166	0.0979492	-0.0115234	0.00864258	-4.44336
-29.9202	-119681	0.0230469	0.0950684	-0.0115234	0.00864258	-4.44824
-29.92	-119680	0.0230469	0.0979492	-0.0115234	0.00864258	-4.44824
-29.9198	-119679	0.0230469	0.0979492	-0.0115234	0.00864258	-4.44824
-29.9195	-119678	0.0230469	0.0979492	-0.0115234	0.0115234	-4.44824
-29.9193	-119677	0.0230469	0.0979492	-0.0115234	0.00864258	-4.44824
-29.919	-119676	0.0230469	0.0979492	-0.0115234	0.0115234	-4.44824
-29.9187	-119675	0.0230469	0.0979492	-0.0115234	0.0115234	-4.44824
-29.9185	-119674	0.0230469	0.0979492	-0.0115234	0.00864258	-4.44824
-29.9183	-119673	0.0230469	0.0979492	-0.00864258	0.0115234	-4.44824
-29.918	-119672	0.0230469	0.0979492	-0.0115234	0.00864258	-4.44824
-29.9178	-119671	0.0230469	0.0979492	-0.0115234	0.00864258	-4.44824
-29.9175	-119670	0.0230469	0.0979492	-0.0115234	0.00864258	-4.44824
-29.9172	-119669	0.0230469	0.0979492	-0.0115234	0.0115234	-4.44824
-29.917	-119668	0.0230469	0.0979492	-0.0115234	0.0115234	-4.44824
-29.9168	-119667	0.0230469	0.0979492	-0.0115234	0.00864258	-4.44824
-29.9165	-119666	0.0230469	0.0979492	-0.00864258	0.00864258	-4.44824
-29.9163	-119665	0.0230469	0.0979492	-0.0115234	0.00864258	-4.44824
-29.916	-119664	0.0230469	0.0979492	-0.0115234	0.0115234	-4.44824
-29.9157	-119663	0.0230469	0.0979492	-0.0115234	0.0115234	-4.44824
-29.9155	-119662	0.0230469	0.0950684	-0.0115234	0.00864258	-4.45312
-29.9153	-119661	0.0230469	0.0950684	-0.00864258	0.00864258	-4.44824
-29.915	-119660	0.0230469	0.0979492	-0.0115234	0.0115234	-4.44824
-29.9148	-119659	0.0230469	0.0979492	-0.0115234	0.0115234	-4.44824
-29.9145	-119658	0.0230469	0.0979492	-0.0115234	0.0115234	-4.44824
-29.9142	-119657	0.0230469	0.0950684	-0.0115234	0.00864258	-4.44824
-29.914	-119656	0.0230469	0.0950684	-0.00864258	0.00864258	-4.44824
-29.9138	-119655	0.0230469	0.0950684	-0.0115234	0.0115234	-4.44824
-29.9135	-119654	0.0230469	0.0950684	-0.0115234	0.0115234	-4.44824
-29.9133	-119653	0.0230469	0.0979492	-0.0115234	0.0115234	-4.44824
-29.913	-119652	0.0230469	0.0950684	-0.00864258	0.00864258	-4.44824
-29.9127	-119651	0.0230469	0.0979492	-0.0115234	0.0115234	-4.44824
-29.9125	-119650	0.0230469	0.0979492	-0.0115234	0.00864258	-4.44824
-29.9123	-119649	0.0230469	0.0979492	-0.0115234	0.0115234	-4.44824
-29.912	-119648	0.0230469	0.0979492	-0.0115234	0.00864258	-4.44824
-29.9118	-119647	0.0230469	0.0950684	-0.00864258	0.0115234	-4.44824
-29.9115	-119646	0.0230469	0.0979492	-0.0115234	0.00864258	-4.44824
-29.9112	-119645	0.0230469	0.0979492	-0.0115234	0.0115234	-4.44824
-29.911	-119644	0.0230469	0.0979492	-0.0115234	0.0115234	-4.44824
-29.9108	-119643	0.0230469	0.0979492	-0.0115234	0.00864258	-4.44824
-29.9105	-119642	0.0230469	0.0979492	-0.0115234	0.0115234	-4.44824
-29.9103	-119641	0.0230469	0.0979492	-0.00864258	0.00864258	-4.44824
-29.91	-119640	0.0230469	0.0950684	-0.0115234	0.0115234	-4.44824
-29.9097	-119639	0.0230469	0.0950684	-0.0115234	0.0115234	-4.44824
-29.9095	-119638	0.0230469	0.0950684	-0.0115234	0.00864258	-4.44824
-29.9093	-119637	0.0230469	0.0979492	-0.0115234	0.0115234	-4.44824
-29.909	-119636	0.0230469	0.0950684	-0.00864258	0.0115234	-4.44824
-29.9088	-119635	0.0230469	0.0979492	-0.0115234	0.00864258	-4.44824
-29.9085	-119634	0.0230469	0.0979492	-0.0115234	0.0115234	-4.45312
-29.9082	-119633	0.0230469	0.0979492	-0.00864258	0.0115234	-4.44824
-29.908	-119632	0.0230469	0.0950684	-0.0115234	0.00864258	-4.44824
-29.9078	-119631	0.0230469	0.0979492	-0.0115234	0.00864258	-4.44824
-29.9075	-119630	0.0230469	0.0950684	-0.0115234	0.00864258	-4.44824
-29.9073	-119629	0.0230469	0.0950684	-0.0115234	0.0115234	-4.45312
-29.907	-119628	0.0230469	0.0979492	-0.0115234	0.00864258	-4.45312
-29.9067	-119627	0.0230469	0.0950684	-0.00864258	0.0115234	-4.44824
-29.9065	-119626	0.0230469	0.0979492	-0.0115234	0.00864258	-4.44824
-29.9062	-119625	0.0230469	0.0979492	-0.0115234	0.00864258	-4.45312
-29.906	-119624	0.0230469	0.0950684	-0.0115234	0.0115234	-4.45312
-29.9058	-119623	0.0230469	0.0950684	-0.0115234	0.00864258	-4.44824
-29.9055	-119622	0.0230469	0.0950684	-0.0115234	0.00864258	-4.44824
-29.9052	-119621	0.0230469	0.0950684	-0.0115234	0.00864258	-4.44824
-29.905	-119620	0.0230469	0.0950684	-0.0115234	0.0115234	-4.44824
-29.9047	-119619	0.0230469	0.0950684	-0.0115234	0.0115234	-4.44824
-29.9045	-119618	0.0230469	0.0950684	-0.00864258	0.00864258	-4.44824
-29.9043	-119617	0.0230469	0.0950684	-0.0115234	0.0115234	-4.44824
-29.904	-119616	0.0230469	0.0950684	-0.0115234	0.0115234	-4.44824
-29.9037	-119615	0.0230469	0.0950684	-0.00864258	0.0115234	-4.45312
-29.9035	-119614	0.0230469	0.0950684	-0.0115234	0.0115234	-4.44824
-29.9032	-119613	0.0230469	0.0950684	-0.0115234	0.00864258	-4.44824
-29.903	-119612	0.0230469	0.0950684	-0.0115234	0.0115234	-4.44824
-29.9028	-119611	0.0230469	0.0979492	-0.0115234	0.0115234	-4.45312
-29.9025	-119610	0.0230469	0.0950684	-0.0115234	0.00864258	-4.45312
-29.9022	-119609	0.0230469	0.0950684	-0.00864258	0.00864258	-4.44824
-29.902	-119608	0.0230469	0.0979492	-0.0115234	0.00864258	-4.44824
-29.9017	-119607	0.0230469	0.0950684	-0.00864258	0.00864258	-4.44824
-29.9015	-119606	0.0230469	0.0979492	-0.0115234	0.00864258	-4.45312
-29.9013	-119605	0.0230469	0.0979492	-0.0115234	0.00864258	-4.44824
-29.901	-119604	0.0230469	0.0979492	-0.00864258	0.00864258	-4.44824
-29.9007	-119603	0.0230469	0.0950684	-0.00864258	0.00864258	-4.44824
-29.9005	-119602	0.0230469	0.0950684	-0.0115234	0.0115234	-4.44824
-29.9002	-119601	0.0230469	0.0950684	-0.0115234	0.0115234	-4.44824
-29.9	-119600	0.0230469	0.0979492	-0.0115234	0.00864258	-4.44824
-29.8998	-119599	0.0230469	0.0950684	-0.00864258	0.00864258	-4.45312
-29.8995	-119598	0.0230469	0.0950684	-0.00864258	0.00864258	-4.44824
-29.8992	-119597	0.0230469	0.0950684	-0.00864258	0.00864258	-4.44824
-29.899	-119596	0.0230469	0.0950684	-0.0115234	0.0115234	-4.45312
-29.8987	-119595	0.0230469	0.0979492	-0.0115234	0.0115234	-4.44824
-29.8985	-119594	0.0230469	0.0979492	-0.00864258	0.0115234	-4.44824
-29.8983	-119593	0.0230469	0.0950684	-0.00864258	0.0115234	-4.44824
-29.898	-119592	0.0230469	0.0950684	-0.0115234	0.00864258	-4.44824
-29.8977	-119591	0.0230469	0.0979492	-0.0115234	0.00864258	-4.44824
-29.8975	-119590	0.0230469	0.0950684	-0.0115234	0.0115234	-4.44824
-29.8972	-119589	0.0230469	0.0950684	-0.00864258	0.0115234	-4.44824
-29.897	-119588	0.0230469	0.0950684	-0.00864258	0.0115234	-4.44824
-29.8968	-119587	0.0230469	0.0950684	-0.00864258	0.00864258	-4.44824
-29.8965	-119586	0.0230469	0.0950684	-0.0115234	0.0115234	-4.44824
-29.8962	-119585	0.0230469	0.0950684	-0.0115234	0.0115234	-4.44824
-29.896	-119584	0.0230469	0.0950684	-0.0115234	0.0115234	-4.44824
-29.8957	-119583	0.0230469	0.0950684	-0.00864258	0.00864258	-4.44824
-29.8955	-119582	0.0230469	0.0950684	-0.00864258	0.00864258	-4.44824
-29.8953	-119581	0.0230469	0.0979492	-0.0115234	0.00864258	-4.44824
-29.895	-119580	0.0230469	0.0950684	-0.00864258	0.00864258	-4.44336
-29.8947	-119579	0.0230469	0.0979492	-0.0115234	0.0115234	-4.44824
-29.8945	-119578	0.0230469	0.0950684	-0.00864258	0.00864258	-4.44824
-29.8942	-119577	0.0230469	0.0979492	-0.00864258	0.00864258	-4.44824
-29.894	-119576	0.0230469	0.0979492	-0.0115234	0.0115234	-4.44824
-29.8938	-119575	0.0230469	0.0950684	-0.0115234	0.0115234	-4.44824
-29.8935	-119574	0.0230469	0.0979492	-0.0115234	0.0115234	-4.44824
-29.8932	-119573	0.0230469	0.0950684	-0.00864258	0.00864258	-4.44824
-29.893	-119572	0.0230469	0.0950684	-0.00864258	0.00864258	-4.44824
-29.8927	-119571	0.0230469	0.0979492	-0.0115234	0.00864258	-4.44824
-29.8925	-119570	0.0230469	0.0950684	-0.0115234	0.0115234	-4.44336
-29.8923	-119569	0.0230469	0.0950684	-0.00864258	0.00864258	-4.44336
-29.892	-119568	0.0230469	0.0950684	-0.00864258	0.00864258	-4.44824
-29.8917	-119567	0.0230469	0.0950684	-0.00864258	0.00864258	-4.44824
-29.8915	-119566	0.0230469	0.0950684	-0.0115234	0.0115234	-4.44824
-29.8912	-119565	0.0230469	0.0950684	-0.0115234	0.0115234	-4.44336
-29.891	-119564	0.0230469	0.0950684	-0.00864258	0.00864258	-4.44824
-29.8908	-119563	0.0230469	0.0950684	-0.00864258	0.0115234	-4.44824
-29.8905	-119562	0.0230469	0.0950684	-0.00864258	0.00864258	-4.44824
-29.8903	-119561	0.0230469	0.0950684	-0.00864258	0.00864258	-4.44824
-29.89	-119560	0.0230469	0.0950684	-0.0115234	0.0115234	-4.44824
-29.8897	-119559	0.0230469	0.0950684	-0.00864258	0.0115234	-4.44824
-29.8895	-119558	0.0230469	0.0950684	-0.00864258	0.00864258	-4.44824
-29.8893	-119557	0.0230469	0.0950684	-0.00864258	0.00864258	-4.44824
-29.889	-119556	0.0230469	0.0979492	-0.0115234	0.00864258	-4.44824
-29.8888	-119555	0.0230469	0.0950684	-0.00864258	0.00864258	-4.44824
-29.8885	-119554	0.0230469	0.0950684	-0.00864258	0.0115234	-4.44824
-29.8882	-119553	0.0230469	0.0950684	-0.0115234	0.00864258	-4.44824
-29.888	-119552	0.0230469	0.0950684	-0.0115234	0.00864258	-4.44824
-29.8878	-119551	0.0230469	0.0979492	-0.0115234	0.0115234	-4.44824
-29.8875	-119550	0.0230469	0.0950684	-0.00864258	0.0115234	-4.44824
-29.8873	-119549	0.0230469	0.0950684	-0.00864258	0.00864258	-4.44824
-29.887	-119548	0.0230469	0.0950684	-0.00864258	0.00864258	-4.44824
-29.8867	-119547	0.0230469	0.0950684	-0.00864258	0.00864258	-4.44824
-29.8865	-119546	0.0230469	0.0950684	-0.0115234	0.00864258	-4.44824
-29.8863	-119545	0.0230469	0.0950684	-0.00864258	0.0115234	-4.45312
-29.886	-119544	0.0230469	0.0950684	-0.00864258	0.00864258	-4.44824
-29.8858	-119543	0.0230469	0.0950684	-0.00864258	0.00864258	-4.44824
-29.8855	-119542	0.0230469	0.0950684	-0.00864258	0.00864258	-4.44824
-29.8852	-119541	0.0230469	0.0950684	-0.0115234	0.00864258	-4.44824
-29.885	-119540	0.0230469	0.0950684	-0.00864258	0.0115234	-4.44824
-29.8848	-119539	0.0230469	0.0950684	-0.00864258	0.00864258	-4.44824
-29.8845	-119538	0.0230469	0.0950684	-0.00864258	0.00864258	-4.44824
-29.8843	-119537	0.0230469	0.0950684	-0.00864258	0.00864258	-4.44824
-29.884	-119536	0.0230469	0.0950684	-0.00864258	0.0115234	-4.44824
-29.8837	-119535	0.0230469	0.0950684	-0.00864258	0.0115234	-4.45312
-29.8835	-119534	0.0230469	0.0979492	-0.00864258	0.00864258	-4.44824
-29.8833	-119533	0.0230469	0.0950684	-0.00864258	0.00864258	-4.44824
-29.883	-119532	0.0230469	0.0950684	-0.00864258	0.00864258	-4.44824
-29.8828	-119531	0.0230469	0.0950684	-0.00864258	0.00864258	-4.45312
-29.8825	-119530	0.0230469	0.0950684	-0.00864258	0.00864258	-4.45312
-29.8822	-119529	0.0230469	0.0950684	-0.00864258	0.00864258	-4.45312
-29.882	-119528	0.0230469	0.0950684	-0.00864258	0.00864258	-4.44824
-29.8818	-119527	0.0230469	0.0950684	-0.00864258	0.00864258	-4.44824
-29.8815	-119526	0.0230469	0.0979492	-0.0115234	0.00864258	-4.44824
-29.8813	-119525	0.0230469	0.0979492	-0.00864258	0.00864258	-4.44824
-29.881	-119524	0.0230469	0.0950684	-0.00864258	0.00864258	-4.44824
-29.8807	-119523	0.0230469	0.0950684	-0.00864258	0.00864258	-4.44824
-29.8805	-119522	0.0230469	0.0979492	-0.0115234	0.00864258	-4.44824
-29.8803	-119521	0.0230469	0.0950684	-0.00864258	0.00864258	-4.44824
-29.88	-119520	0.0230469	0.0950684	-0.00864258	0.0115234	-4.44824
-29.8798	-119519	0.0230469	0.0950684	-0.00864258	0.00864258	-4.45312
-29.8795	-119518	0.0230469	0.0950684	-0.00864258	0.0115234	-4.44824
-29.8792	-119517	0.0230469	0.0950684	-0.0115234	0.00864258	-4.44824
-29.879	-119516	0.0230469	0.0950684	-0.00864258	0.0115234	-4.45312
-29.8788	-119515	0.0230469	0.0950684	-0.00864258	0.0115234	-4.44824
-29.8785	-119514	0.0230469	0.0950684	-0.00864258	0.0115234	-4.44824
-29.8783	-119513	0.0230469	0.0950684	-0.00864258	0.00864258	-4.44824
-29.878	-119512	0.0230469	0.0950684	-0.00864258	0.00864258	-4.44824
-29.8777	-119511	0.0230469	0.0950684	-0.00864258	0.00864258	-4.44824
-29.8775	-119510	0.0230469	0.0950684	-0.00864258	0.00864258	-4.44824
-29.8773	-119509	0.0230469	0.0950684	-0.00864258	0.00864258	-4.44824
-29.877	-119508	0.0230469	0.0950684	-0.00864258	0.00864258	-4.44824
-29.8768	-119507	0.0230469	0.0950684	-0.0115234	0.00864258	-4.44824
-29.8765	-119506	0.0230469	0.0950684	-0.00864258	0.0115234	-4.44824
-29.8762	-119505	0.0230469	0.0979492	-0.00864258	0.0115234	-4.45312
-29.876	-119504	0.0230469	0.0950684	-0.00864258	0.00864258	-4.44824
-29.8758	-119503	0.0230469	0.0950684	-0.00864258	0.00864258	-4.44824
-29.8755	-119502	0.0230469	0.0950684	-0.00864258	0.0115234	-4.45312
-29.8753	-119501	0.0230469	0.0950684	-0.00864258	0.00864258	-4.44824
-29.875	-119500	0.0230469	0.0950684	-0.00864258	0.0115234	-4.45312
-29.8747	-119499	0.0230469	0.0950684	-0.00864258	0.00864258	-4.44824
-29.8745	-119498	0.0230469	0.0950684	-0.00864258	0.0115234	-4.45312
-29.8742	-119497	0.0230469	0.0950684	-0.0115234	0.0115234	-4.44824
-29.874	-119496	0.0230469	0.0979492	-0.0115234	0.0115234	-4.44824
-29.8738	-119495	0.0230469	0.0950684	-0.00864258	0.0115234	-4.44824
-29.8735	-119494	0.0230469	0.0950684	-0.00864258	0.00864258	-4.44824
-29.8732	-119493	0.0230469	0.0950684	-0.00864258	0.0115234	-4.44824
-29.873	-119492	0.0230469	0.0950684	-0.00864258	0.00864258	-4.44824
-29.8727	-119491	0.0230469	0.0950684	-0.00864258	0.0115234	-4.44824
-29.8725	-119490	0.0230469	0.0950684	-0.00864258	0.00864258	-4.44824
-29.8723	-119489	0.0230469	0.0950684	-0.00864258	0.00864258	-4.44824
-29.872	-119488	0.0230469	0.0950684	-0.00864258	0.0115234	-4.44824
-29.8717	-119487	0.0230469	0.0950684	-0.00864258	0.0115234	-4.44824
-29.8715	-119486	0.0230469	0.0979492	-0.00864258	0.00864258	-4.44824
-29.8712	-119485	0.0230469	0.0950684	-0.00864258	0.0115234	-4.44824
-29.871	-119484	0.0230469	0.0950684	-0.00864258	0.0115234	-4.45312
-29.8708	-119483	0.0230469	0.0950684	-0.00864258	0.00864258	-4.45312
-29.8705	-119482	0.0230469	0.0950684	-0.00864258	0.00864258	-4.45312
-29.8702	-119481	0.0230469	0.0950684	-0.00864258	0.0115234	-4.44824
-29.87	-119480	0.0230469	0.0950684	-0.00864258	0.0115234	-4.44824
-29.8697	-119479	0.0230469	0.0979492	-0.00864258	0.00864258	-4.45312
-29.8695	-119478	0.0230469	0.0950684	-0.00864258	0.0115234	-4.44824
-29.8693	-119477	0.0230469	0.0950684	-0.00864258	0.00864258	-4.44824
-29.869	-119476	0.020166	0.0979492	-0.00864258	0.0115234	-4.45312
-29.8687	-119475	0.0230469	0.0950684	-0.00864258	0.0115234	-4.44824
-29.8685	-119474	0.0230469	0.0950684	-0.00864258	0.00864258	-4.44824
-29.8682	-119473	0.0230469	0.0950684	-0.0115234	0.00864258	-4.44824
-29.868	-119472	0.0230469	0.0950684	-0.00864258	0.00864258	-4.44824
-29.8678	-119471	0.0230469	0.0950684	-0.00864258	0.0115234	-4.44824
-29.8675	-119470	0.0230469	0.0950684	-0.00864258	0.0115234	-4.44824
-29.8672	-119469	0.0230469	0.0979492	-0.00864258	0.0115234	-4.45312
-29.867	-119468	0.0230469	0.0950684	-0.00864258	0.00864258	-4.45312
-29.8667	-119467	0.0230469	0.0950684	-0.00864258	0.00864258	-4.44824
-29.8665	-119466	0.0230469	0.0950684	-0.00864258	0.00864258	-4.44824
-29.8663	-119465	0.0230469	0.0950684	-0.00864258	0.00864258	-4.45312
-29.866	-119464	0.0230469	0.0950684	-0.00864258	0.00864258	-4.45312
-29.8657	-119463	0.0230469	0.0950684	-0.0115234	0.00864258	-4.44824
-29.8655	-119462	0.0230469	0.0950684	-0.00864258	0.00864258	-4.44824
-29.8652	-119461	0.0230469	0.0950684	-0.00864258	0.0115234	-4.44824
-29.865	-119460	0.0230469	0.0950684	-0.00864258	0.00864258	-4.45312
-29.8648	-119459	0.0230469	0.0950684	-0.00864258	0.00864258	-4.44824
-29.8645	-119458	0.0230469	0.0950684	-0.00864258	0.00864258	-4.44824
-29.8642	-119457	0.0230469	0.0950684	-0.00864258	0.0115234	-4.45312
-29.864	-119456	0.0230469	0.0950684	-0.00864258	0.00864258	-4.44824
-29.8637	-119455	0.0230469	0.0950684	-0.00864258	0.00864258	-4.45312
-29.8635	-119454	0.0230469	0.0950684	-0.00864258	0.0115234	-4.44824
-29.8633	-119453	0.0230469	0.0950684	-0.00864258	0.00864258	-4.44824
-29.863	-119452	0.0230469	0.0950684	-0.00864258	0.00864258	-4.44824
-29.8627	-119451	0.0230469	0.0950684	-0.00864258	0.00864258	-4.44824
-29.8625	-119450	0.0230469	0.0950684	-0.00864258	0.00864258	-4.44824
-29.8622	-119449	0.0230469	0.0950684	-0.00864258	0.00864258	-4.44824
-29.862	-119448	0.0230469	0.0950684	-0.00864258	0.0115234	-4.45312
-29.8618	-119447	0.0230469	0.0950684	-0.00864258	0.0115234	-4.44824
-29.8615	-119446	0.0230469	0.0950684	-0.00864258	0.00864258	-4.45312
-29.8612	-119445	0.0230469	0.0950684	-0.00864258	0.0115234	-4.44824
-29.861	-119444	0.0230469	0.0950684	-0.00864258	0.00864258	-4.45312
-29.8607	-119443	0.0230469	0.0950684	-0.00864258	0.00864258	-4.44824
-29.8605	-119442	0.0230469	0.0950684	-0.00864258	0.00864258	-4.44824
-29.8603	-119441	0.0230469	0.0950684	-0.00864258	0.0115234	-4.45312
-29.86	-119440	0.0230469	0.0950684	-0.00864258	0.00864258	-4.44824
-29.8597	-119439	0.0230469	0.0950684	-0.00864258	0.00864258	-4.44824
-29.8595	-119438	0.0230469	0.0950684	-0.00864258	0.00864258	-4.44824
-29.8592	-119437	0.0230469	0.0979492	-0.00864258	0.00864258	-4.44824
-29.859	-119436	0.0230469	0.0950684	-0.00864258	0.0115234	-4.45312
-29.8588	-119435	0.0230469	0.0950684	-0.00864258	0.0115234	-4.44824
-29.8585	-119434	0.0230469	0.0950684	-0.00864258	0.00864258	-4.44824
-29.8583	-119433	0.0230469	0.0950684	-0.00864258	0.00864258	-4.44824
-29.858	-119432	0.0230469	0.0950684	-0.00864258	0.0115234	-4.44824
-29.8577	-119431	0.0230469	0.0950684	-0.00864258	0.0115234	-4.44824
-29.8575	-119430	0.0230469	0.0950684	-0.00864258	0.00864258	-4.44824
-29.8573	-119429	0.0230469	0.0950684	-0.00864258	0.00864258	-4.44824
-29.857	-119428	0.0230469	0.0950684	-0.00864258	0.00864258	-4.44824
-29.8568	-119427	0.0230469	0.0979492	-0.00864258	0.00864258	-4.44824
-29.8565	-119426	0.0230469	0.0950684	-0.00864258	0.0115234	-4.44824
-29.8562	-119425	0.0230469	0.0979492	-0.00864258	0.00864258	-4.44824
-29.856	-119424	0.0230469	0.0979492	-0.00864258	0.00864258	-4.44824
-29.8558	-119423	0.0230469	0.0950684	-0.00864258	0.0115234	-4.44336
-29.8555	-119422	0.0230469	0.0950684	-0.00864258	0.0115234	-4.44824
-29.8553	-119421	0.0230469	0.0950684	-0.00864258	0.00864258	-4.44824
-29.855	-119420	0.0230469	0.0950684	-0.00864258	0.00864258	-4.44824
-29.8547	-119419	0.0230469	0.0950684	-0.00864258	0.00864258	-4.44824
-29.8545	-119418	0.0230469	0.0950684	-0.00864258	0.0115234	-4.45312
-29.8543	-119417	0.0230469	0.0950684	-0.00864258	0.0115234	-4.44824
-29.854	-119416	0.0230469	0.0950684	-0.00864258	0.00864258	-4.44824
-29.8538	-119415	0.0230469	0.0950684	-0.00864258	0.0115234	-4.44824
-29.8535	-119414	0.0230469	0.0950684	-0.00864258	0.00864258	-4.44824
-29.8532	-119413	0.0230469	0.0950684	-0.00864258	0.00864258	-4.44824
-29.853	-119412	0.0230469	0.0950684	-0.00864258	0.00864258	-4.44824
-29.8528	-119411	0.0230469	0.0950684	-0.00864258	0.0115234	-4.44824
-29.8525	-119410	0.0230469	0.0979492	-0.00864258	0.00864258	-4.44824
-29.8523	-119409	0.0230469	0.0950684	-0.00864258	0.00864258	-4.44824
-29.852	-119408	0.0230469	0.0950684	-0.00864258	0.0115234	-4.44824
-29.8517	-119407	0.0230469	0.0950684	-0.00864258	0.00864258	-4.44824
-29.8515	-119406	0.0230469	0.0950684	-0.00864258	0.00864258	-4.44824
-29.8513	-119405	0.0230469	0.0950684	-0.00864258	0.00864258	-4.44824
-29.851	-119404	0.0230469	0.0979492	-0.00864258	0.00864258	-4.44824
-29.8508	-119403	0.0230469	0.0950684	-0.00864258	0.00864258	-4.44824
-29.8505	-119402	0.0230469	0.0979492	-0.00864258	0.00864258	-4.44824
-29.8502	-119401	0.0230469	0.0950684	-0.00864258	0.00864258	-4.44824
-29.85	-119400	0.0230469	0.0950684	-0.00864258	0.00864258	-4.44824
-29.8498	-119399	0.0230469	0.0950684	-0.00864258	0.00864258	-4.44824
-29.8495	-119398	0.0230469	0.0950684	-0.00864258	0.0115234	-4.44824
-29.8493	-119397	0.0230469	0.0950684	-0.00864258	0.0115234	-4.44824
-29.849	-119396	0.0230469	0.0950684	-0.00864258	0.0115234	-4.44824
-29.8487	-119395	0.0230469	0.0950684	-0.00864258	0.00864258	-4.44824
-29.8485	-119394	0.0230469	0.0950684	-0.00864258	0.00864258	-4.44824
-29.8483	-119393	0.0230469	0.0950684	-0.00864258	0.0115234	-4.44824
-29.848	-119392	0.0230469	0.0950684	-0.00864258	0.00864258	-4.44824
-29.8478	-119391	0.0230469	0.0950684	-0.00864258	0.0115234	-4.44824
-29.8475	-119390	0.0230469	0.0979492	-0.00864258	0.00864258	-4.44824
-29.8472	-119389	0.0230469	0.0950684	-0.00864258	0.00864258	-4.44824
-29.847	-119388	0.0230469	0.0950684	-0.00864258	0.00864258	-4.44824
-29.8468	-119387	0.0230469	0.0979492	-0.00864258	0.0115234	-4.44824
-29.8465	-119386	0.0230469	0.0950684	-0.00864258	0.0115234	-4.44824
-29.8463	-119385	0.0230469	0.0950684	-0.00864258	0.00864258	-4.44824
-29.846	-119384	0.0230469	0.0950684	-0.00864258	0.00864258	-4.44824
-29.8457	-119383	0.0230469	0.0950684	-0.00864258	0.00864258	-4.44824
-29.8455	-119382	0.0230469	0.0979492	-0.00864258	0.0115234	-4.44824
-29.8453	-119381	0.0230469	0.0950684	-0.00864258	0.0115234	-4.44824
-29.845	-119380	0.0230469	0.0979492	-0.00864258	0.00864258	-4.44824
-29.8448	-119379	0.0230469	0.0979492	-0.00864258	0.00864258	-4.44824
-29.8445	-119378	0.0230469	0.0950684	-0.00864258	0.0115234	-4.44824
-29.8442	-119377	0.0230469	0.0950684	-0.00864258	0.0115234	-4.44824
-29.844	-119376	0.0230469	0.0979492	-0.00864258	0.0115234	-4.44824
-29.8438	-119375	0.0230469	0.0950684	-0.00864258	0.0115234	-4.44824
-29.8435	-119374	0.0230469	0.0950684	-0.00864258	0.0115234	-4.44824
-29.8433	-119373	0.0230469	0.0950684	-0.00864258	0.0115234	-4.44824
-29.843	-119372	0.0230469	0.0950684	-0.00864258	0.00864258	-4.44824
-29.8427	-119371	0.0230469	0.0979492	-0.00864258	0.00864258	-4.44824
-29.8425	-119370	0.020166	0.0979492	-0.00864258	0.00864258	-4.44824
-29.8422	-119369	0.0230469	0.0979492	-0.00864258	0.00864258	-4.44824
-29.842	-119368	0.0230469	0.0950684	-0.00864258	0.00864258	-4.44824
-29.8418	-119367	0.0230469	0.0979492	-0.00864258	0.00864258	-4.44824
-29.8415	-119366	0.0230469	0.0950684	-0.00864258	0.00864258	-4.44824
-29.8412	-119365	0.0230469	0.0979492	-0.00864258	0.0115234	-4.44824
-29.841	-119364	0.0230469	0.0979492	-0.00864258	0.00864258	-4.44824
-29.8407	-119363	0.0230469	0.0950684	-0.00864258	0.00864258	-4.44824
-29.8405	-119362	0.0230469	0.0979492	-0.00864258	0.0115234	-4.44824
-29.8403	-119361	0.0230469	0.0979492	-0.00864258	0.00864258	-4.44824
-29.84	-119360	0.0230469	0.0950684	-0.00864258	0.00864258	-4.44824
-29.8397	-119359	0.0230469	0.0979492	-0.00864258	0.00864258	-4.44824
-29.8395	-119358	0.0230469	0.0979492	-0.00864258	0.00864258	-4.44824
-29.8392	-119357	0.0230469	0.0950684	-0.00864258	0.0115234	-4.44824
-29.839	-119356	0.0230469	0.0979492	-0.00864258	0.0115234	-4.45312
-29.8388	-119355	0.020166	0.0950684	-0.00864258	0.00864258	-4.44824
-29.8385	-119354	0.0230469	0.0950684	-0.00864258	0.00864258	-4.44824
-29.8382	-119353	0.0230469	0.0979492	-0.00864258	0.0115234	-4.44824
-29.838	-119352	0.0230469	0.0979492	-0.00864258	0.00864258	-4.44824
-29.8377	-119351	0.0230469	0.0950684	-0.00864258	0.00864258	-4.45312
-29.8375	-119350	0.0230469	0.0979492	-0.00864258	0.00864258	-4.44824
-29.8373	-119349	0.0230469	0.0979492	-0.00864258	0.00864258	-4.44824
-29.837	-119348	0.0230469	0.0950684	-0.00864258	0.0115234	-4.44824
-29.8367	-119347	0.0230469	0.0979492	-0.00864258	0.0115234	-4.44824
-29.8365	-119346	0.0230469	0.0979492	-0.00864258	0.00864258	-4.45312
-29.8362	-119345	0.0230469	0.0979492	-0.00864258	0.00864258	-4.44824
-29.836	-119344	0.0230469	0.0979492	-0.00864258	0.00864258	-4.44824
-29.8358	-119343	0.0230469	0.0950684	-0.00864258	0.00864258	-4.44824
-29.8355	-119342	0.0230469	0.0979492	-0.00864258	0.00864258	-4.44824
-29.8352	-119341	0.0230469	0.0979492	-0.00864258	0.00864258	-4.44824
-29.835	-119340	0.0230469	0.0979492	-0.00864258	0.00864258	-4.44824
-29.8347	-119339	0.0230469	0.0950684	-0.00864258	0.00864258	-4.44824
-29.8345	-119338	0.0230469	0.0979492	-0.00864258	0.0115234	-4.44824
-29.8343	-119337	0.0230469	0.0950684	-0.00864258	0.00864258	-4.44824
-29.834	-119336	0.0230469	0.0979492	-0.00864258	0.00864258	-4.44824
-29.8337	-119335	0.0230469	0.0979492	-0.00864258	0.00864258	-4.44824
-29.8335	-119334	0.0230469	0.0950684	-0.00864258	0.00864258	-4.44824
-29.8332	-119333	0.0230469	0.0950684	-0.00864258	0.00864258	-4.44824
-29.833	-119332	0.0230469	0.0979492	-0.00864258	0.0115234	-4.44824
-29.8328	-119331	0.0230469	0.0979492	-0.00864258	0.00864258	-4.44824
-29.8325	-119330	0.0230469	0.0979492	-0.00864258	0.00864258	-4.44824
-29.8322	-119329	0.0230469	0.0979492	-0.00864258	0.0115234	-4.44824
-29.832	-119328	0.0230469	0.0950684	-0.00864258	0.0115234	-4.44824
-29.8317	-119327	0.0230469	0.0979492	-0.00864258	0.00864258	-4.44824
-29.8315	-119326	0.0230469	0.0979492	-0.00864258	0.00864258	-4.44824
-29.8313	-119325	0.0230469	0.0979492	-0.00864258	0.00864258	-4.44824
-29.831	-119324	0.0230469	0.0979492	-0.00864258	0.00864258	-4.44824
-29.8307	-119323	0.0230469	0.0950684	-0.00864258	0.00864258	-4.44824
-29.8305	-119322	0.0230469	0.0979492	-0.00864258	0.0115234	-4.44824
-29.8302	-119321	0.0259277	0.0979492	-0.0115234	0.00864258	-4.44824
-29.83	-119320	0.0230469	0.0979492	-0.00864258	0.00864258	-4.44824
-29.8298	-119319	0.0230469	0.0979492	-0.00864258	0.00864258	-4.44824
-29.8295	-119318	0.0230469	0.0950684	-0.00864258	0.00864258	-4.44824
-29.8292	-119317	0.0230469	0.0979492	-0.00864258	0.0115234	-4.44824
-29.829	-119316	0.0230469	0.0979492	-0.00864258	0.00864258	-4.44824
-29.8287	-119315	0.0230469	0.0979492	-0.00864258	0.00864258	-4.44824
-29.8285	-119314	0.0230469	0.0950684	-0.00864258	0.00864258	-4.44824
-29.8283	-119313	0.0230469	0.0979492	-0.00864258	0.00864258	-4.44824
-29.828	-119312	0.0230469	0.0979492	-0.00864258	0.0115234	-4.44824
-29.8278	-119311	0.0230469	0.0950684	-0.00864258	0.00864258	-4.44824
-29.8275	-119310	0.0230469	0.0979492	-0.00864258	0.00864258	-4.44824
-29.8272	-119309	0.0230469	0.0979492	-0.00864258	0.00864258	-4.44824
-29.827	-119308	0.0230469	0.0979492	-0.00864258	0.0115234	-4.44824
-29.8268	-119307	0.0230469	0.0979492	-0.00864258	0.0115234	-4.44824
-29.8265	-119306	0.0230469	0.0979492	-0.00864258	0.00864258	-4.44824
-29.8263	-119305	0.0230469	0.0979492	-0.00864258	0.0115234	-4.44824
-29.826	-119304	0.0230469	0.0979492	-0.00864258	0.0115234	-4.44824
-29.8257	-119303	0.0230469	0.0979492	-0.00864258	0.0115234	-4.44824
-29.8255	-119302	0.0230469	0.0979492	-0.00864258	0.0115234	-4.44824
-29.8253	-119301	0.0230469	0.0979492	-0.00864258	0.00864258	-4.44824
-29.825	-119300	0.0230469	0.0979492	-0.00864258	0.00864258	-4.44824
-29.8248	-119299	0.0230469	0.0979492	-0.00864258	0.00864258	-4.44824
-29.8245	-119298	0.0230469	0.0979492	-0.00864258	0.00864258	-4.44824
-29.8242	-119297	0.0230469	0.0979492	-0.00864258	0.00864258	-4.44824
-29.824	-119296	0.0230469	0.0979492	-0.0115234	0.0115234	-4.44824
-29.8238	-119295	0.0230469	0.0979492	-0.00864258	0.00864258	-4.44824
-29.8235	-119294	0.0230469	0.0979492	-0.00864258	0.0115234	-4.44824
-29.8233	-119293	0.0230469	0.0979492	-0.00864258	0.00864258	-4.44824
-29.823	-119292	0.0230469	0.0979492	-0.0115234	0.0115234	-4.44824
-29.8227	-119291	0.0230469	0.0979492	-0.00864258	0.00864258	-4.44824
-29.8225	-119290	0.0230469	0.0979492	-0.00864258	0.00864258	-4.44824
-29.8223	-119289	0.0230469	0.0979492	-0.00864258	0.00864258	-4.44824
-29.822	-119288	0.0230469	0.0979492	-0.00864258	0.00864258	-4.44824
-29.8218	-119287	0.0230469	0.0979492	-0.00864258	0.0115234	-4.44824
-29.8215	-119286	0.0230469	0.0979492	-0.00864258	0.00864258	-4.44824
-29.8212	-119285	0.0230469	0.0979492	-0.00864258	0.00864258	-4.44824
-29.821	-119284	0.0230469	0.0979492	-0.00864258	0.00864258	-4.44824
-29.8208	-119283	0.0230469	0.0979492	-0.00864258	0.0115234	-4.44824
-29.8205	-119282	0.0230469	0.0979492	-0.00864258	0.00864258	-4.44824
-29.8203	-119281	0.0230469	0.0979492	-0.00864258	0.00864258	-4.44824
-29.82	-119280	0.0230469	0.0979492	-0.00864258	0.00864258	-4.44824
-29.8197	-119279	0.0230469	0.0979492	-0.00864258	0.00864258	-4.44824
-29.8195	-119278	0.0230469	0.0979492	-0.00864258	0.0115234	-4.44824
-29.8193	-119277	0.0230469	0.0979492	-0.00864258	0.0115234	-4.44824
-29.819	-119276	0.0230469	0.0979492	-0.00864258	0.00864258	-4.44824
-29.8188	-119275	0.0230469	0.0979492	-0.0115234	0.00864258	-4.44824
-29.8185	-119274	0.0230469	0.0979492	-0.00864258	0.0115234	-4.44824
-29.8182	-119273	0.0230469	0.0979492	-0.00864258	0.0115234	-4.44824
-29.818	-119272	0.0230469	0.0979492	-0.00864258	0.00864258	-4.44824
-29.8178	-119271	0.0230469	0.0979492	-0.00864258	0.00864258	-4.44824
-29.8175	-119270	0.0230469	0.0979492	-0.00864258	0.00864258	-4.44824
-29.8173	-119269	0.0230469	0.0950684	-0.00864258	0.00864258	-4.44824
-29.817	-119268	0.0230469	0.0979492	-0.00864258	0.0115234	-4.44824
-29.8167	-119267	0.0230469	0.0979492	-0.00864258	0.00864258	-4.44824
-29.8165	-119266	0.0230469	0.0979492	-0.00864258	0.00864258	-4.44824
-29.8163	-119265	0.0230469	0.0979492	-0.00864258	0.0115234	-4.44824
-29.816	-119264	0.0230469	0.0979492	-0.00864258	0.0115234	-4.44824
-29.8158	-119263	0.0230469	0.0979492	-0.00864258	0.00864258	-4.44824
-29.8155	-119262	0.0230469	0.0979492	-0.00864258	0.00864258	-4.44824
-29.8152	-119261	0.0230469	0.0979492	-0.00864258	0.00864258	-4.44824
-29.815	-119260	0.0230469	0.0950684	-0.00864258	0.00864258	-4.44824
-29.8148	-119259	0.0230469	0.0979492	-0.00864258	0.00864258	-4.44824
-29.8145	-119258	0.0230469	0.0979492	-0.00864258	0.00864258	-4.44824
-29.8143	-119257	0.0230469	0.0979492	-0.00864258	0.00864258	-4.44824
-29.814	-119256	0.0230469	0.0979492	-0.00864258	0.00864258	-4.44824
-29.8137	-119255	0.0230469	0.0979492	-0.00864258	0.00864258	-4.44824
-29.8135	-119254	0.0230469	0.0979492	-0.00864258	0.00864258	-4.44824
-29.8133	-119253	0.0230469	0.0979492	-0.0115234	0.0115234	-4.44824
-29.813	-119252	0.0259277	0.0979492	-0.0115234	0.00864258	-4.44824
-29.8128	-119251	0.0230469	0.0979492	-0.00864258	0.00864258	-4.44824
-29.8125	-119250	0.0230469	0.0979492	-0.00864258	0.00864258	-4.44824
-29.8122	-119249	0.0230469	0.0979492	-0.00864258	0.0115234	-4.44824
-29.812	-119248	0.0230469	0.0979492	-0.0115234	0.00864258	-4.44824
-29.8117	-119247	0.0259277	0.0979492	-0.00864258	0.0115234	-4.44824
-29.8115	-119246	0.0230469	0.0979492	-0.00864258	0.0115234	-4.44824
-29.8113	-119245	0.0230469	0.0979492	-0.00864258	0.00864258	-4.44336
-29.811	-119244	0.0230469	0.0979492	-0.00864258	0.00864258	-4.44824
-29.8107	-119243	0.0259277	0.0979492	-0.0115234	0.00864258	-4.44824
-29.8105	-119242	0.0230469	0.0979492	-0.00864258	0.00864258	-4.44824
-29.8102	-119241	0.0230469	0.0979492	-0.0115234	0.00864258	-4.44824
-29.81	-119240	0.0230469	0.0979492	-0.00864258	0.00864258	-4.44824
-29.8098	-119239	0.0230469	0.0979492	-0.00864258	0.0115234	-4.44824
-29.8095	-119238	0.0259277	0.0979492	-0.0115234	0.0115234	-4.45312
-29.8092	-119237	0.0230469	0.0979492	-0.00864258	0.0115234	-4.44824
-29.809	-119236	0.0230469	0.0979492	-0.0115234	0.00864258	-4.44824
-29.8087	-119235	0.0230469	0.0979492	-0.00864258	0.0115234	-4.44824
-29.8085	-119234	0.0230469	0.0979492	-0.00864258	0.00864258	-4.44824
-29.8083	-119233	0.0259277	0.0979492	-0.0115234	0.0115234	-4.44824
-29.808	-119232	0.0230469	0.0979492	-0.00864258	0.00864258	-4.44824
-29.8077	-119231	0.0230469	0.0979492	-0.0115234	0.00864258	-4.44824
-29.8075	-119230	0.0230469	0.0979492	-0.00864258	0.00864258	-4.44824
-29.8072	-119229	0.0230469	0.0979492	-0.00864258	0.00864258	-4.44824
-29.807	-119228	0.0259277	0.0979492	-0.0115234	0.0115234	-4.44824
-29.8068	-119227	0.0259277	0.0979492	-0.0115234	0.00864258	-4.44824
-29.8065	-119226	0.0230469	0.0979492	-0.00864258	0.0115234	-4.44824
-29.8062	-119225	0.0230469	0.0979492	-0.0115234	0.0115234	-4.44824
-29.806	-119224	0.0230469	0.0979492	-0.00864258	0.0115234	-4.45312
-29.8057	-119223	0.0230469	0.0979492	-0.0115234	0.00864258	-4.44824
-29.8055	-119222	0.0230469	0.0979492	-0.00864258	0.00864258	-4.44824
-29.8053	-119221	0.0230469	0.0979492	-0.0115234	0.00864258	-4.44824
-29.805	-119220	0.0259277	0.0979492	-0.00864258	0.0115234	-4.44824
-29.8047	-119219	0.0230469	0.0979492	-0.00864258	0.00864258	-4.45312
-29.8045	-119218	0.0230469	0.0979492	-0.0115234	0.0115234	-4.45312
-29.8042	-119217	0.0230469	0.0979492	-0.00864258	0.00864258	-4.44824
-29.804	-119216	0.0259277	0.0979492	-0.00864258	0.00864258	-4.44824
-29.8038	-119215	0.0259277	0.0979492	-0.00864258	0.00864258	-4.45312
-29.8035	-119214	0.0230469	0.0979492	-0.00864258	0.00864258	-4.45312
-29.8032	-119213	0.0230469	0.0979492	-0.0115234	0.0115234	-4.44824
-29.803	-119212	0.0230469	0.0979492	-0.00864258	0.0115234	-4.44824
-29.8027	-119211	0.0259277	0.0979492	-0.00864258	0.00864258	-4.44824
-29.8025	-119210	0.0230469	0.0979492	-0.0115234	0.00864258	-4.45312
-29.8023	-119209	0.0230469	0.0979492	-0.00864258	0.00864258	-4.44824
-29.802	-119208	0.0230469	0.0979492	-0.0115234	0.0115234	-4.44824
-29.8017	-119207	0.0259277	0.0979492	-0.00864258	0.0115234	-4.44824
-29.8015	-119206	0.0230469	0.0979492	-0.00864258	0.00864258	-4.45312
-29.8012	-119205	0.0230469	0.0979492	-0.00864258	0.00864258	-4.45312
-29.801	-119204	0.0230469	0.0979492	-0.0115234	0.00864258	-4.44824
-29.8008	-119203	0.0259277	0.0979492	-0.0115234	0.0115234	-4.45312
-29.8005	-119202	0.0259277	0.0979492	-0.00864258	0.00864258	-4.44824
-29.8002	-119201	0.0230469	0.0979492	-0.00864258	0.00864258	-4.45312
-29.8	-119200	0.0230469	0.0979492	-0.00864258	0.00864258	-4.45312
-29.7997	-119199	0.0230469	0.0979492	-0.0115234	0.0115234	-4.45312
-29.7995	-119198	0.0259277	0.0979492	-0.0115234	0.0115234	-4.44824
-29.7993	-119197	0.0259277	0.0979492	-0.00864258	0.00864258	-4.44824
-29.799	-119196	0.0230469	0.0979492	-0.0115234	0.00864258	-4.44824
-29.7987	-119195	0.0230469	0.0979492	-0.0115234	0.0115234	-4.45312
-29.7985	-119194	0.0259277	0.0979492	-0.0115234	0.00864258	-4.44824
-29.7982	-119193	0.0259277	0.0979492	-0.00864258	0.00864258	-4.44824
-29.798	-119192	0.0259277	0.0979492	-0.00864258	0.00864258	-4.44824
-29.7978	-119191	0.0259277	0.0979492	-0.00864258	0.00864258	-4.45312
-29.7975	-119190	0.0259277	0.0979492	-0.00864258	0.0115234	-4.44824
-29.7972	-119189	0.0259277	0.0979492	-0.0115234	0.00864258	-4.44824
-29.797	-119188	0.0259277	0.0979492	-0.00864258	0.00864258	-4.44824
-29.7967	-119187	0.0259277	0.0979492	-0.00864258	0.00864258	-4.45312
-29.7965	-119186	0.0230469	0.0979492	-0.00864258	0.0115234	-4.45312
-29.7963	-119185	0.0230469	0.0979492	-0.00864258	0.0115234	-4.45312
-29.796	-119184	0.0230469	0.0979492	-0.0115234	0.00864258	-4.45312
-29.7958	-119183	0.0259277	0.0979492	-0.00864258	0.00864258	-4.45312
-29.7955	-119182	0.0230469	0.0979492	-0.0115234	0.00864258	-4.45312
-29.7952	-119181	0.0230469	0.0979492	-0.00864258	0.00864258	-4.45312
-29.795	-119180	0.0259277	0.0979492	-0.0115234	0.0115234	-4.44824
-29.7948	-119179	0.0230469	0.0979492	-0.0115234	0.00864258	-4.44824
-29.7945	-119178	0.0259277	0.0979492	-0.00864258	0.00864258	-4.44824
-29.7943	-119177	0.0230469	0.0979492	-0.00864258	0.00864258	-4.45312
-29.794	-119176	0.0259277	0.0979492	-0.0115234	0.00864258	-4.44824
-29.7937	-119175	0.0259277	0.0979492	-0.00864258	0.00864258	-4.44824
-29.7935	-119174	0.0230469	0.0979492	-0.0115234	0.0115234	-4.44824
-29.7933	-119173	0.0230469	0.0979492	-0.00864258	0.0115234	-4.44824
-29.793	-119172	0.0259277	0.0979492	-0.00864258	0.00864258	-4.44824
-29.7928	-119171	0.0259277	0.0979492	-0.00864258	0.00864258	-4.44824
-29.7925	-119170	0.0259277	0.0979492	-0.00864258	0.00864258	-4.44824
-29.7922	-119169	0.0230469	0.0979492	-0.0115234	0.0115234	-4.44824
-29.792	-119168	0.0259277	0.0979492	-0.00864258	0.0115234	-4.45312
-29.7918	-119167	0.0259277	0.0979492	-0.00864258	0.0115234	-4.45312
-29.7915	-119166	0.0259277	0.0979492	-0.00864258	0.00864258	-4.44824
-29.7913	-119165	0.0230469	0.0979492	-0.00864258	0.0115234	-4.44824
-29.791	-119164	0.0230469	0.0979492	-0.0115234	0.00864258	-4.44824
-29.7907	-119163	0.0230469	0.0979492	-0.00864258	0.00864258	-4.45312
-29.7905	-119162	0.0259277	0.0979492	-0.00864258	0.00864258	-4.44824
-29.7903	-119161	0.0259277	0.0979492	-0.00864258	0.00864258	-4.44824
-29.79	-119160	0.0230469	0.0979492	-0.00864258	0.00864258	-4.44824
-29.7898	-119159	0.0230469	0.0979492	-0.0115234	0.00864258	-4.44824
-29.7895	-119158	0.0259277	0.0979492	-0.00864258	0.00864258	-4.44824
-29.7892	-119157	0.0259277	0.0979492	-0.00864258	0.00864258	-4.44824
-29.789	-119156	0.0230469	0.0979492	-0.00864258	0.0115234	-4.44824
-29.7888	-119155	0.0230469	0.0979492	-0.0115234	0.0115234	-4.44824
-29.7885	-119154	0.0230469	0.0979492	-0.0115234	0.0115234	-4.44824
-29.7883	-119153	0.0259277	0.0979492	-0.00864258	0.00864258	-4.44824
-29.788	-119152	0.0259277	0.0979492	-0.00864258	0.00864258	-4.44824
-29.7877	-119151	0.0230469	0.0979492	-0.00864258	0.0115234	-4.44824
-29.7875	-119150	0.0259277	0.0979492	-0.0115234	0.0115234	-4.44824
-29.7873	-119149	0.0230469	0.0979492	-0.00864258	0.0115234	-4.44824
-29.787	-119148	0.0230469	0.0979492	-0.00864258	0.00864258	-4.44824
-29.7868	-119147	0.0230469	0.0979492	-0.00864258	0.0115234	-4.44824
-29.7865	-119146	0.0230469	0.0979492	-0.0115234	0.0115234	-4.44824
-29.7862	-119145	0.0259277	0.0979492	-0.00864258	0.0115234	-4.44824
-29.786	-119144	0.0230469	0.0979492	-0.00864258	0.0115234	-4.44824
-29.7858	-119143	0.0259277	0.0979492	-0.00864258	0.00864258	-4.45312
-29.7855	-119142	0.0230469	0.0979492	-0.00864258	0.00864258	-4.44824
-29.7853	-119141	0.0230469	0.0979492	-0.00864258	0.00864258	-4.44824
-29.785	-119140	0.0259277	0.10083	-0.0115234	0.0115234	-4.45312
-29.7847	-119139	0.0230469	0.0979492	-0.00864258	0.0115234	-4.44824
-29.7845	-119138	0.0230469	0.0979492	-0.00864258	0.00864258	-4.44824
-29.7843	-119137	0.0259277	0.0979492	-0.00864258	0.0115234	-4.44824
-29.784	-119136	0.0259277	0.0979492	-0.00864258	0.00864258	-4.44824
-29.7838	-119135	0.0259277	0.0979492	-0.0115234	0.0115234	-4.44824
-29.7835	-119134	0.0230469	0.0979492	-0.00864258	0.00864258	-4.44824
-29.7832	-119133	0.0230469	0.0979492	-0.00864258	0.00864258	-4.44824
-29.783	-119132	0.0259277	0.0979492	-0.00864258	0.00864258	-4.44824
-29.7828	-119131	0.0259277	0.0979492	-0.00864258	0.00864258	-4.44824
-29.7825	-119130	0.0259277	0.0979492	-0.00864258	0.0115234	-4.44824
-29.7823	-119129	0.0230469	0.0979492	-0.00864258	0.00864258	-4.44824
-29.782	-119128	0.0259277	0.0979492	-0.00864258	0.00864258	-4.44824
-29.7817	-119127	0.0259277	0.0979492	-0.00864258	0.00864258	-4.44824
-29.7815	-119126	0.0259277	0.0979492	-0.00864258	0.00864258	-4.44824
-29.7812	-119125	0.0230469	0.0979492	-0.00864258	0.0115234	-4.44824
-29.781	-119124	0.0230469	0.0979492	-0.00864258	0.00864258	-4.44824
-29.7808	-119123	0.0230469	0.0979492	-0.00864258	0.00864258	-4.44824
-29.7805	-119122	0.0259277	0.0979492	-0.00864258	0.00864258	-4.44824
-29.7802	-119121	0.0259277	0.0979492	-0.00864258	0.00864258	-4.44824
-29.78	-119120	0.0259277	0.0979492	-0.00864258	0.0115234	-4.44824
-29.7797	-119119	0.0230469	0.0979492	-0.00864258	0.0115234	-4.44824
-29.7795	-119118	0.0259277	0.0979492	-0.00864258	0.00864258	-4.44824
-29.7793	-119117	0.0259277	0.0979492	-0.00864258	0.00864258	-4.44824
-29.779	-119116	0.0230469	0.0979492	-0.00864258	0.0115234	-4.45312
-29.7787	-119115	0.0230469	0.0979492	-0.0115234	0.0115234	-4.44824
-29.7785	-119114	0.0230469	0.0979492	-0.00864258	0.00864258	-4.44824
-29.7782	-119113	0.0259277	0.0979492	-0.00864258	0.0115234	-4.44824
-29.778	-119112	0.0259277	0.0979492	-0.00864258	0.00864258	-4.44824
-29.7778	-119111	0.0230469	0.0979492	-0.00864258	0.00864258	-4.44824
-29.7775	-119110	0.0230469	0.0979492	-0.00864258	0.0115234	-4.44824
-29.7772	-119109	0.0230469	0.0979492	-0.00864258	0.00864258	-4.44824
-29.777	-119108	0.0230469	0.0979492	-0.00864258	0.00864258	-4.44824
-29.7767	-119107	0.0230469	0.0979492	-0.00864258	0.00864258	-4.44824
-29.7765	-119106	0.0230469	0.0979492	-0.00864258	0.0115234	-4.44824
-29.7763	-119105	0.0230469	0.0979492	-0.00864258	0.00864258	-4.44824
-29.776	-119104	0.0230469	0.0979492	-0.00864258	0.00864258	-4.44824
-29.7757	-119103	0.0259277	0.0979492	-0.00864258	0.00864258	-4.44824
-29.7755	-119102	0.0230469	0.0979492	-0.00864258	0.00864258	-4.44824
-29.7752	-119101	0.0259277	0.0979492	-0.00864258	0.0115234	-4.44824
-29.775	-119100	0.0259277	0.0979492	-0.00864258	0.00864258	-4.44824
-29.7748	-119099	0.0230469	0.0979492	-0.00864258	0.00864258	-4.44824
-29.7745	-119098	0.0230469	0.0979492	-0.00864258	0.00864258	-4.44824
-29.7742	-119097	0.0259277	0.0979492	-0.00864258	0.0115234	-4.44824
-29.774	-119096	0.0259277	0.0979492	-0.00864258	0.00864258	-4.44824
-29.7737	-119095	0.0259277	0.0979492	-0.00864258	0.0115234	-4.44824
-29.7735	-119094	0.0230469	0.0979492	-0.00864258	0.0115234	-4.44824
-29.7733	-119093	0.0230469	0.0979492	-0.00864258	0.00864258	-4.44824
-29.773	-119092	0.0259277	0.0979492	-0.00864258	0.00864258	-4.44824
-29.7727	-119091	0.0259277	0.0979492	-0.00864258	0.00864258	-4.44824
-29.7725	-119090	0.0230469	0.0979492	-0.00864258	0.0115234	-4.44824
-29.7722	-119089	0.0230469	0.0979492	-0.0115234	0.00864258	-4.44824
-29.772	-119088	0.0259277	0.0979492	-0.00864258	0.00864258	-4.44824
-29.7718	-119087	0.0259277	0.0979492	-0.00864258	0.00864258	-4.44824
-29.7715	-119086	0.0259277	0.0979492	-0.00864258	0.0115234	-4.44824
-29.7712	-119085	0.0230469	0.0979492	-0.00864258	0.0115234	-4.44824
-29.771	-119084	0.0230469	0.0979492	-0.00864258	0.00864258	-4.44824
-29.7707	-119083	0.0230469	0.0979492	-0.00864258	0.00864258	-4.45312
-29.7705	-119082	0.0230469	0.0979492	-0.00864258	0.00864258	-4.44824
-29.7703	-119081	0.0259277	0.0979492	-0.00864258	0.00864258	-4.44824
-29.77	-119080	0.0230469	0.0979492	-0.00864258	0.0115234	-4.44824
-29.7697	-119079	0.0230469	0.0979492	-0.00864258	0.00864258	-4.44824
-29.7695	-119078	0.0230469	0.0979492	-0.00864258	0.00864258	-4.45312
-29.7692	-119077	0.0259277	0.0979492	-0.00864258	0.00864258	-4.44824
-29.769	-119076	0.0230469	0.0979492	-0.00864258	0.0115234	-4.45312
-29.7688	-119075	0.0230469	0.0979492	-0.00864258	0.00864258	-4.44824
-29.7685	-119074	0.0230469	0.0979492	-0.00864258	0.00864258	-4.44824
-29.7682	-119073	0.0230469	0.0979492	-0.00864258	0.00864258	-4.44824
-29.768	-119072	0.0230469	0.0979492	-0.00864258	0.00864258	-4.44824
-29.7677	-119071	0.0230469	0.0979492	-0.00864258	0.00864258	-4.44824
-29.7675	-119070	0.0230469	0.0979492	-0.00864258	0.00864258	-4.44824
-29.7673	-119069	0.0230469	0.0979492	-0.00864258	0.00864258	-4.44824
-29.767	-119068	0.0230469	0.0979492	-0.00864258	0.0115234	-4.45312
-29.7667	-119067	0.0230469	0.0979492	-0.00864258	0.0115234	-4.44824
-29.7665	-119066	0.0230469	0.0979492	-0.00864258	0.00864258	-4.44824
-29.7662	-119065	0.0230469	0.0979492	-0.00864258	0.00864258	-4.45312
-29.766	-119064	0.0230469	0.0979492	-0.00864258	0.00864258	-4.45312
-29.7658	-119063	0.0230469	0.0979492	-0.00864258	0.00864258	-4.44824
-29.7655	-119062	0.0230469	0.0979492	-0.00864258	0.00864258	-4.44824
-29.7653	-119061	0.0230469	0.0979492	-0.00864258	0.00864258	-4.44824
-29.765	-119060	0.0259277	0.0979492	-0.00864258	0.00864258	-4.44824
-29.7647	-119059	0.0230469	0.0979492	-0.00864258	0.00864258	-4.45312
-29.7645	-119058	0.0230469	0.0979492	-0.00864258	0.00864258	-4.44824
-29.7643	-119057	0.0230469	0.0979492	-0.00864258	0.00864258	-4.44824
-29.764	-119056	0.0230469	0.0979492	-0.00864258	0.00864258	-4.44824
-29.7638	-119055	0.0230469	0.0979492	-0.00864258	0.0115234	-4.44824
-29.7635	-119054	0.0230469	0.0979492	-0.00864258	0.00864258	-4.44824
-29.7632	-119053	0.0230469	0.0979492	-0.00864258	0.00864258	-4.44824
-29.763	-119052	0.0230469	0.0979492	-0.00864258	0.00864258	-4.44824
-29.7628	-119051	0.0259277	0.0979492	-0.00864258	0.00864258	-4.44824
-29.7625	-119050	0.0230469	0.0979492	-0.00864258	0.00864258	-4.45312
-29.7623	-119049	0.0230469	0.0979492	-0.00864258	0.00864258	-4.45312
-29.762	-119048	0.0230469	0.0979492	-0.00864258	0.00864258	-4.44824
-29.7617	-119047	0.0230469	0.0979492	-0.00864258	0.0115234	-4.44824
-29.7615	-119046	0.0230469	0.0979492	-0.00864258	0.00864258	-4.44824
-29.7613	-119045	0.0230469	0.0979492	-0.00864258	0.00864258	-4.45312
-29.761	-119044	0.0230469	0.0979492	-0.00864258	0.00864258	-4.44824
-29.7608	-119043	0.0230469	0.0979492	-0.00864258	0.0115234	-4.44824
-29.7605	-119042	0.0230469	0.0979492	-0.00864258	0.0115234	-4.44824
-29.7602	-119041	0.0230469	0.0979492	-0.00864258	0.00864258	-4.45312
-29.76	-119040	0.0230469	0.0979492	-0.00864258	0.0115234	-4.45312
-29.7598	-119039	0.0230469	0.0979492	-0.00864258	0.00864258	-4.45312
-29.7595	-119038	0.0230469	0.0979492	-0.00864258	0.00864258	-4.44824
-29.7593	-119037	0.0230469	0.0979492	-0.00864258	0.0115234	-4.44824
-29.759	-119036	0.0230469	0.0979492	-0.00864258	0.0115234	-4.45312
-29.7587	-119035	0.0230469	0.0979492	-0.00864258	0.00864258	-4.44824
-29.7585	-119034	0.0230469	0.0979492	-0.00864258	0.00864258	-4.44824
-29.7583	-119033	0.0230469	0.0979492	-0.00864258	0.0115234	-4.44824
-29.758	-119032	0.0230469	0.0979492	-0.00864258	0.0115234	-4.44824
-29.7578	-119031	0.0230469	0.0979492	-0.00864258	0.00864258	-4.44824
-29.7575	-119030	0.0230469	0.0979492	-0.00864258	0.00864258	-4.44824
-29.7572	-119029	0.0259277	0.0979492	-0.00864258	0.00864258	-4.44824
-29.757	-119028	0.0230469	0.0979492	-0.00864258	0.00864258	-4.44824
-29.7568	-119027	0.0230469	0.0979492	-0.00864258	0.0115234	-4.44824
-29.7565	-119026	0.0230469	0.0979492	-0.00864258	0.0115234	-4.44824
-29.7563	-119025	0.0230469	0.0979492	-0.00864258	0.0115234	-4.44824
-29.756	-119024	0.0230469	0.0979492	-0.00864258	0.0115234	-4.44824
-29.7557	-119023	0.0230469	0.0979492	-0.00864258	0.0115234	-4.44824
-29.7555	-119022	0.0230469	0.0979492	-0.00864258	0.00864258	-4.45312
-29.7553	-119021	0.0230469	0.0979492	-0.00864258	0.0115234	-4.45312
-29.755	-119020	0.0230469	0.0979492	-0.00864258	0.00864258	-4.44824
-29.7548	-119019	0.0230469	0.0979492	-0.00864258	0.00864258	-4.44824
-29.7545	-119018	0.0230469	0.0979492	-0.00864258	0.0115234	-4.44824
-29.7542	-119017	0.0230469	0.0979492	-0.00864258	0.00864258	-4.44824
-29.754	-119016	0.0230469	0.0979492	-0.00864258	0.0115234	-4.44824
-29.7538	-119015	0.0230469	0.0979492	-0.00864258	0.00864258	-4.44824
-29.7535	-119014	0.0230469	0.0979492	-0.00864258	0.00864258	-4.44824
-29.7533	-119013	0.0230469	0.0979492	-0.00864258	0.00864258	-4.44824
-29.753	-119012	0.0230469	0.0979492	-0.00864258	0.00864258	-4.44824
-29.7527	-119011	0.0230469	0.0979492	-0.00864258	0.00864258	-4.44824
-29.7525	-119010	0.0230469	0.0979492	-0.00864258	0.0115234	-4.44824
-29.7523	-119009	0.0230469	0.0979492	-0.00864258	0.00864258	-4.44824
-29.752	-119008	0.0230469	0.0979492	-0.00864258	0.00864258	-4.44824
-29.7518	-119007	0.0230469	0.0979492	-0.00864258	0.0115234	-4.44824
-29.7515	-119006	0.0230469	0.0979492	-0.00864258	0.0115234	-4.44824
-29.7512	-119005	0.0230469	0.0979492	-0.00864258	0.00864258	-4.44824
-29.751	-119004	0.0230469	0.0979492	-0.00864258	0.00864258	-4.44824
-29.7508	-119003	0.0230469	0.0979492	-0.00864258	0.00864258	-4.44824
-29.7505	-119002	0.0230469	0.0979492	-0.00864258	0.0115234	-4.44824
-29.7503	-119001	0.0230469	0.0979492	-0.00864258	0.00864258	-4.44824
-29.75	-119000	0.0230469	0.0979492	-0.00864258	0.00864258	-4.44824
-29.7497	-118999	0.0230469	0.0979492	-0.00864258	0.00864258	-4.44824
-29.7495	-118998	0.0230469	0.0979492	-0.00864258	0.00864258	-4.44824
-29.7492	-118997	0.0230469	0.0979492	-0.00864258	0.0115234	-4.45312
-29.749	-118996	0.0230469	0.0979492	-0.00864258	0.00864258	-4.44824
-29.7488	-118995	0.0230469	0.0979492	-0.00864258	0.00864258	-4.44824
-29.7485	-118994	0.0230469	0.0979492	-0.00864258	0.00864258	-4.44824
-29.7482	-118993	0.0230469	0.0979492	-0.00864258	0.0115234	-4.45312
-29.748	-118992	0.0230469	0.0979492	-0.00864258	0.00864258	-4.44824
-29.7477	-118991	0.0230469	0.0979492	-0.00864258	0.00864258	-4.44824
-29.7475	-118990	0.0230469	0.0979492	-0.00864258	0.00864258	-4.44824
-29.7473	-118989	0.0230469	0.0979492	-0.00864258	0.00864258	-4.45312
-29.747	-118988	0.0230469	0.0979492	-0.00864258	0.0115234	-4.45312
-29.7467	-118987	0.0230469	0.0979492	-0.00864258	0.00864258	-4.44824
-29.7465	-118986	0.0230469	0.0979492	-0.00864258	0.00864258	-4.44824
-29.7462	-118985	0.0230469	0.0979492	-0.00864258	0.00864258	-4.44824
-29.746	-118984	0.0230469	0.0979492	-0.00864258	0.00864258	-4.44824
-29.7458	-118983	0.0230469	0.0979492	-0.00864258	0.00864258	-4.44824
-29.7455	-118982	0.0230469	0.0979492	-0.00864258	0.00864258	-4.44824
-29.7452	-118981	0.0230469	0.0979492	-0.00864258	0.00864258	-4.45312
-29.745	-118980	0.0230469	0.0979492	-0.00864258	0.00864258	-4.45312
-29.7447	-118979	0.0230469	0.0979492	-0.00864258	0.0115234	-4.45312
-29.7445	-118978	0.0230469	0.0979492	-0.00864258	0.00864258	-4.45312
-29.7443	-118977	0.0230469	0.0979492	-0.00864258	0.0115234	-4.44824
-29.744	-118976	0.0230469	0.0979492	-0.00864258	0.0115234	-4.44824
-29.7437	-118975	0.0230469	0.0979492	-0.00864258	0.00864258	-4.44824
-29.7435	-118974	0.0230469	0.0979492	-0.00864258	0.00864258	-4.45312
-29.7432	-118973	0.0230469	0.0979492	-0.00864258	0.00864258	-4.44824
-29.743	-118972	0.0230469	0.0979492	-0.00864258	0.0115234	-4.44824
-29.7428	-118971	0.0230469	0.0979492	-0.00864258	0.00864258	-4.44824
-29.7425	-118970	0.0230469	0.0979492	-0.00864258	0.0115234	-4.45312
-29.7422	-118969	0.0230469	0.0979492	-0.00864258	0.00864258	-4.45312
-29.742	-118968	0.0230469	0.0979492	-0.00864258	0.0115234	-4.44824
-29.7417	-118967	0.0230469	0.0979492	-0.00864258	0.0115234	-4.44824
-29.7415	-118966	0.0230469	0.0979492	-0.00864258	0.00864258	-4.44824
-29.7413	-118965	0.0230469	0.0979492	-0.00864258	0.00864258	-4.45312
-29.741	-118964	0.0230469	0.0979492	-0.00864258	0.0115234	-4.44824
-29.7407	-118963	0.0230469	0.0979492	-0.00864258	0.0115234	-4.44824
-29.7405	-118962	0.0230469	0.0979492	-0.00864258	0.0115234	-4.44824
-29.7402	-118961	0.0259277	0.0979492	-0.00864258	0.00864258	-4.44824
-29.74	-118960	0.0230469	0.0979492	-0.00864258	0.00864258	-4.44824
-29.7398	-118959	0.0230469	0.0979492	-0.00864258	0.00864258	-4.44824
-29.7395	-118958	0.0230469	0.0979492	-0.00864258	0.0115234	-4.44824
-29.7392	-118957	0.0230469	0.0979492	-0.00864258	0.0115234	-4.44824
-29.739	-118956	0.0230469	0.0979492	-0.00864258	0.00864258	-4.44824
-29.7387	-118955	0.0230469	0.0979492	-0.00864258	0.00864258	-4.44824
-29.7385	-118954	0.0230469	0.0979492	-0.00864258	0.0115234	-4.44824
-29.7383	-118953	0.0230469	0.0979492	-0.00864258	0.00864258	-4.44824
-29.738	-118952	0.0230469	0.0979492	-0.00576172	0.00864258	-4.44824
-29.7377	-118951	0.0230469	0.0979492	-0.00864258	0.00864258	-4.44824
-29.7375	-118950	0.0230469	0.0979492	-0.00864258	0.00864258	-4.44824
-29.7372	-118949	0.0230469	0.0979492	-0.00864258	0.0115234	-4.44824
-29.737	-118948	0.0230469	0.0979492	-0.00864258	0.0115234	-4.44824
-29.7368	-118947	0.0230469	0.0979492	-0.00864258	0.00864258	-4.44824
-29.7365	-118946	0.0230469	0.0979492	-0.00576172	0.00864258	-4.44824
-29.7362	-118945	0.0230469	0.0979492	-0.00864258	0.00864258	-4.44824
-29.736	-118944	0.0230469	0.0979492	-0.00864258	0.0115234	-4.44824
-29.7357	-118943	0.0230469	0.0979492	-0.00864258	0.0115234	-4.44824
-29.7355	-118942	0.0230469	0.0979492	-0.00864258	0.00864258	-4.44824
-29.7353	-118941	0.0230469	0.0979492	-0.00864258	0.00864258	-4.44824
-29.735	-118940	0.0230469	0.0979492	-0.00864258	0.00864258	-4.44824
-29.7347	-118939	0.0230469	0.0950684	-0.00864258	0.0115234	-4.44824
-29.7345	-118938	0.0230469	0.0979492	-0.00864258	0.00864258	-4.44824
-29.7342	-118937	0.0230469	0.0979492	-0.00864258	0.0115234	-4.45312
-29.734	-118936	0.0230469	0.0979492	-0.00864258	0.0115234	-4.44824
-29.7338	-118935	0.0230469	0.0979492	-0.00864258	0.00864258	-4.44824
-29.7335	-118934	0.0230469	0.0979492	-0.00864258	0.00864258	-4.44824
-29.7333	-118933	0.0230469	0.0979492	-0.00864258	0.0115234	-4.44824
-29.733	-118932	0.0230469	0.0979492	-0.00864258	0.00864258	-4.44824
-29.7327	-118931	0.0230469	0.0979492	-0.00864258	0.00864258	-4.44824
-29.7325	-118930	0.0230469	0.0950684	-0.00864258	0.00864258	-4.44824
-29.7323	-118929	0.0230469	0.0979492	-0.00864258	0.0115234	-4.44824
-29.732	-118928	0.0230469	0.0979492	-0.00864258	0.0115234	-4.44824
-29.7318	-118927	0.0230469	0.0979492	-0.00864258	0.0115234	-4.44824
-29.7315	-118926	0.0230469	0.0979492	-0.00864258	0.00864258	-4.44824
-29.7312	-118925	0.0230469	0.0979492	-0.00576172	0.00864258	-4.44824
-29.731	-118924	0.0230469	0.0979492	-0.00864258	0.0115234	-4.44824
-29.7308	-118923	0.0230469	0.0979492	-0.00864258	0.0115234	-4.44824
-29.7305	-118922	0.0230469	0.0979492	-0.00864258	0.0115234	-4.45312
-29.7303	-118921	0.0230469	0.0979492	-0.00864258	0.00864258	-4.44824
-29.73	-118920	0.0230469	0.0979492	-0.00864258	0.00864258	-4.44824
-29.7297	-118919	0.0230469	0.0979492	-0.00864258	0.0115234	-4.44824
-29.7295	-118918	0.0230469	0.0979492	-0.00864258	0.0115234	-4.44824
-29.7293	-118917	0.0230469	0.0979492	-0.00864258	0.00864258	-4.44824
-29.729	-118916	0.0230469	0.0979492	-0.00864258	0.00864258	-4.44824
-29.7288	-118915	0.0230469	0.0979492	-0.00864258	0.0115234	-4.44824
-29.7285	-118914	0.0230469	0.0979492	-0.00864258	0.0115234	-4.44824
-29.7282	-118913	0.0230469	0.0979492	-0.00864258	0.0115234	-4.45312
-29.728	-118912	0.0230469	0.0979492	-0.00864258	0.00864258	-4.44824
-29.7278	-118911	0.0230469	0.0979492	-0.00864258	0.00864258	-4.44824
-29.7275	-118910	0.0230469	0.0979492	-0.00864258	0.0115234	-4.44824
-29.7273	-118909	0.0230469	0.0979492	-0.00864258	0.0115234	-4.45312
-29.727	-118908	0.0230469	0.0979492	-0.00864258	0.0115234	-4.44824
-29.7267	-118907	0.0230469	0.0979492	-0.00864258	0.00864258	-4.44824
-29.7265	-118906	0.0230469	0.0979492	-0.00864258	0.0115234	-4.44824
-29.7263	-118905	0.0230469	0.0979492	-0.00864258	0.0115234	-4.44824
-29.726	-118904	0.0230469	0.0979492	-0.00864258	0.00864258	-4.44824
-29.7258	-118903	0.0230469	0.0979492	-0.00864258	0.0115234	-4.44824
-29.7255	-118902	0.0230469	0.0979492	-0.00576172	0.0115234	-4.44824
-29.7252	-118901	0.0230469	0.0979492	-0.00864258	0.00864258	-4.44824
-29.725	-118900	0.0230469	0.0950684	-0.00864258	0.0115234	-4.44824
-29.7248	-118899	0.0230469	0.0979492	-0.00864258	0.00864258	-4.44824
-29.7245	-118898	0.0230469	0.0979492	-0.00864258	0.0115234	-4.44824
-29.7243	-118897	0.0230469	0.0979492	-0.00864258	0.0115234	-4.44824
-29.724	-118896	0.0230469	0.0979492	-0.00864258	0.00864258	-4.44824
-29.7237	-118895	0.0230469	0.0979492	-0.00864258	0.00864258	-4.44824
-29.7235	-118894	0.0230469	0.0979492	-0.00864258	0.0115234	-4.44824
-29.7233	-118893	0.0230469	0.0979492	-0.00864258	0.0115234	-4.44824
-29.723	-118892	0.0230469	0.0979492	-0.00576172	0.00864258	-4.44824
-29.7228	-118891	0.0230469	0.0979492	-0.00864258	0.0115234	-4.44824
-29.7225	-118890	0.0230469	0.0979492	-0.00864258	0.0115234	-4.44824
-29.7222	-118889	0.0230469	0.0979492	-0.00864258	0.0115234	-4.44824
-29.722	-118888	0.0230469	0.0979492	-0.00864258	0.0115234	-4.44824
-29.7218	-118887	0.0230469	0.0979492	-0.00864258	0.0115234	-4.44824
-29.7215	-118886	0.0230469	0.0979492	-0.00864258	0.00864258	-4.44824
-29.7213	-118885	0.0230469	0.0979492	-0.00864258	0.00864258	-4.44824
-29.721	-118884	0.0230469	0.0979492	-0.00864258	0.0115234	-4.44824
-29.7207	-118883	0.0230469	0.0979492	-0.00864258	0.00864258	-4.44824
-29.7205	-118882	0.0230469	0.0979492	-0.00864258	0.0115234	-4.44824
-29.7203	-118881	0.0230469	0.0979492	-0.00864258	0.00864258	-4.44824
-29.72	-118880	0.0230469	0.0979492	-0.00864258	0.0115234	-4.45312
-29.7198	-118879	0.0230469	0.0979492	-0.00864258	0.0115234	-4.44824
-29.7195	-118878	0.0230469	0.0979492	-0.00864258	0.00864258	-4.44824
-29.7192	-118877	0.0230469	0.0979492	-0.00864258	0.00864258	-4.44824
-29.719	-118876	0.0230469	0.0979492	-0.00864258	0.0115234	-4.44824
-29.7188	-118875	0.0230469	0.0979492	-0.00864258	0.0115234	-4.45312
-29.7185	-118874	0.0230469	0.0979492	-0.00864258	0.0115234	-4.44824
-29.7183	-118873	0.0230469	0.0979492	-0.00864258	0.0115234	-4.44824
-29.718	-118872	0.0230469	0.0979492	-0.00864258	0.0115234	-4.44824
-29.7177	-118871	0.0230469	0.0979492	-0.00864258	0.00864258	-4.45312
-29.7175	-118870	0.0230469	0.0950684	-0.00864258	0.0115234	-4.44824
-29.7172	-118869	0.0230469	0.0979492	-0.00864258	0.0115234	-4.44824
-29.717	-118868	0.0230469	0.0979492	-0.00864258	0.0115234	-4.44824
-29.7168	-118867	0.0230469	0.0979492	-0.00864258	0.0115234	-4.44824
-29.7165	-118866	0.0230469	0.0979492	-0.00864258	0.0115234	-4.45312
-29.7162	-118865	0.0230469	0.0979492	-0.00864258	0.0115234	-4.45312
-29.716	-118864	0.0230469	0.0950684	-0.00864258	0.0115234	-4.44824
-29.7157	-118863	0.0230469	0.0979492	-0.00864258	0.0115234	-4.44824
-29.7155	-118862	0.0230469	0.0979492	-0.00864258	0.00864258	-4.45312
-29.7153	-118861	0.0230469	0.0979492	-0.00864258	0.00864258	-4.45312
-29.715	-118860	0.0230469	0.0979492	-0.00864258	0.0115234	-4.44824
-29.7147	-118859	0.0230469	0.0979492	-0.00864258	0.0115234	-4.44824
-29.7145	-118858	0.0230469	0.0979492	-0.00864258	0.0115234	-4.44824
-29.7142	-118857	0.0230469	0.0979492	-0.00864258	0.0115234	-4.45312
-29.714	-118856	0.0230469	0.0979492	-0.00864258	0.00864258	-4.44824
-29.7138	-118855	0.0230469	0.0979492	-0.00864258	0.00864258	-4.44824
-29.7135	-118854	0.0230469	0.0979492	-0.00864258	0.0115234	-4.45312
-29.7132	-118853	0.0230469	0.0979492	-0.00864258	0.0115234	-4.44824
-29.713	-118852	0.0230469	0.0979492	-0.00864258	0.0115234	-4.44824
-29.7127	-118851	0.0230469	0.0950684	-0.00864258	0.0115234	-4.44824
-29.7125	-118850	0.0230469	0.0950684	-0.00864258	0.0115234	-4.44824
-29.7123	-118849	0.0230469	0.0979492	-0.00864258	0.0115234	-4.44824
-29.712	-118848	0.0230469	0.0979492	-0.00864258	0.0115234	-4.44824
-29.7117	-118847	0.0230469	0.0979492	-0.00864258	0.00864258	-4.44824
-29.7115	-118846	0.0230469	0.0979492	-0.00864258	0.00864258	-4.44824
-29.7112	-118845	0.0230469	0.0979492	-0.00864258	0.0115234	-4.44824
-29.711	-118844	0.0230469	0.0979492	-0.00864258	0.0115234	-4.44824
-29.7108	-118843	0.0230469	0.0979492	-0.00864258	0.0115234	-4.44824
-29.7105	-118842	0.0230469	0.0979492	-0.00864258	0.00864258	-4.44824
-29.7102	-118841	0.0230469	0.0950684	-0.00864258	0.0115234	-4.44824
-29.71	-118840	0.0230469	0.0979492	-0.00864258	0.0115234	-4.44824
-29.7097	-118839	0.0230469	0.0979492	-0.00864258	0.0115234	-4.44824
-29.7095	-118838	0.0230469	0.0979492	-0.00864258	0.00864258	-4.44824
-29.7093	-118837	0.0230469	0.0979492	-0.00864258	0.0115234	-4.44824
-29.709	-118836	0.0230469	0.0979492	-0.00864258	0.0115234	-4.44824
-29.7087	-118835	0.0230469	0.0979492	-0.00864258	0.0115234	-4.44824
-29.7085	-118834	0.0230469	0.0979492	-0.00864258	0.0115234	-4.44824
-29.7082	-118833	0.0230469	0.0979492	-0.00864258	0.00864258	-4.44824
-29.708	-118832	0.0230469	0.0979492	-0.00864258	0.0115234	-4.44824
-29.7078	-118831	0.0230469	0.0979492	-0.00864258	0.00864258	-4.44824
-29.7075	-118830	0.0230469	0.0979492	-0.00864258	0.0115234	-4.44824
-29.7072	-118829	0.0230469	0.0979492	-0.00864258	0.00864258	-4.44824
-29.707	-118828	0.0230469	0.0979492	-0.00864258	0.0115234	-4.45312
-29.7067	-118827	0.0230469	0.0979492	-0.00864258	0.0115234	-4.44824
-29.7065	-118826	0.0230469	0.0979492	-0.00864258	0.0115234	-4.44824
-29.7063	-118825	0.0230469	0.0979492	-0.00864258	0.0115234	-4.44824
-29.706	-118824	0.0230469	0.0979492	-0.00864258	0.0115234	-4.44824
-29.7057	-118823	0.0230469	0.0979492	-0.00864258	0.0115234	-4.44824
-29.7055	-118822	0.0230469	0.0979492	-0.00864258	0.0115234	-4.44824
-29.7052	-118821	0.0230469	0.0979492	-0.00864258	0.0115234	-4.44824
-29.705	-118820	0.0230469	0.0979492	-0.00864258	0.00864258	-4.44824
-29.7048	-118819	0.0230469	0.0979492	-0.00864258	0.0115234	-4.44824
-29.7045	-118818	0.0230469	0.0979492	-0.00864258	0.0115234	-4.44824
-29.7042	-118817	0.0230469	0.0979492	-0.00864258	0.0115234	-4.44824
-29.704	-118816	0.0230469	0.0979492	-0.00864258	0.00864258	-4.44824
-29.7037	-118815	0.0230469	0.0979492	-0.00864258	0.0115234	-4.44824
-29.7035	-118814	0.0230469	0.0979492	-0.00864258	0.0115234	-4.44824
-29.7033	-118813	0.0230469	0.0950684	-0.00864258	0.00864258	-4.44824
-29.703	-118812	0.0230469	0.0979492	-0.00864258	0.00864258	-4.44824
-29.7028	-118811	0.0230469	0.0979492	-0.00864258	0.0115234	-4.44824
-29.7025	-118810	0.0230469	0.0950684	-0.00864258	0.0115234	-4.44824
-29.7022	-118809	0.0230469	0.0950684	-0.00864258	0.0115234	-4.44824
-29.702	-118808	0.0230469	0.0979492	-0.00864258	0.0115234	-4.44824
-29.7018	-118807	0.0230469	0.0979492	-0.00864258	0.00864258	-4.44824
-29.7015	-118806	0.0230469	0.0979492	-0.00864258	0.0115234	-4.44824
-29.7013	-118805	0.0230469	0.0950684	-0.00864258	0.0115234	-4.44824
-29.701	-118804	0.0230469	0.0979492	-0.00864258	0.00864258	-4.44824
-29.7007	-118803	0.0230469	0.0979492	-0.00864258	0.00864258	-4.44824
-29.7005	-118802	0.0230469	0.0979492	-0.0115234	0.0115234	-4.44824
-29.7003	-118801	0.0230469	0.0979492	-0.00864258	0.0115234	-4.44824
-29.7	-118800	0.0259277	0.0979492	-0.00864258	0.0115234	-4.44824
-29.6998	-118799	0.0230469	0.0979492	-0.00864258	0.0115234	-4.44824
-29.6995	-118798	0.0230469	0.0979492	-0.00864258	0.00864258	-4.44824
-29.6992	-118797	0.0230469	0.0979492	-0.00864258	0.0115234	-4.44824
-29.699	-118796	0.0230469	0.0979492	-0.00864258	0.0115234	-4.44824
-29.6988	-118795	0.0230469	0.0979492	-0.00864258	0.0115234	-4.44824
-29.6985	-118794	0.0230469	0.0979492	-0.00864258	0.00864258	-4.44824
-29.6983	-118793	0.0230469	0.0979492	-0.00864258	0.0115234	-4.44824
-29.698	-118792	0.0230469	0.0979492	-0.0115234	0.00864258	-4.44824
-29.6977	-118791	0.0230469	0.0979492	-0.00864258	0.0115234	-4.44824
-29.6975	-118790	0.0230469	0.0950684	-0.00864258	0.00864258	-4.44824
-29.6973	-118789	0.0230469	0.0979492	-0.00864258	0.0115234	-4.44824
-29.697	-118788	0.0230469	0.0979492	-0.00864258	0.0115234	-4.44824
-29.6968	-118787	0.0230469	0.0979492	-0.00864258	0.0115234	-4.44824
-29.6965	-118786	0.0230469	0.0979492	-0.00864258	0.0115234	-4.44824
-29.6962	-118785	0.0230469	0.0979492	-0.00864258	0.0115234	-4.44824
-29.696	-118784	0.0230469	0.0979492	-0.00864258	0.0115234	-4.44824
-29.6958	-118783	0.0259277	0.0979492	-0.00864258	0.0115234	-4.44824
-29.6955	-118782	0.0230469	0.0979492	-0.00864258	0.00864258	-4.44824
-29.6953	-118781	0.0230469	0.0979492	-0.00864258	0.0115234	-4.44824
-29.695	-118780	0.0230469	0.0979492	-0.00864258	0.00864258	-4.44824
-29.6947	-118779	0.0230469	0.0950684	-0.00864258	0.0115234	-4.44824
-29.6945	-118778	0.0230469	0.0979492	-0.0115234	0.0115234	-4.44824
-29.6943	-118777	0.0230469	0.0979492	-0.00864258	0.00864258	-4.44824
-29.694	-118776	0.0230469	0.0979492	-0.00864258	0.0115234	-4.44824
-29.6938	-118775	0.0259277	0.0979492	-0.00864258	0.0115234	-4.44824
-29.6935	-118774	0.0230469	0.0979492	-0.00864258	0.00864258	-4.44824
-29.6932	-118773	0.0230469	0.0979492	-0.00864258	0.0115234	-4.44824
-29.693	-118772	0.0230469	0.0979492	-0.00864258	0.00864258	-4.44824
-29.6928	-118771	0.0259277	0.0979492	-0.00864258	0.00864258	-4.44824
-29.6925	-118770	0.0230469	0.0979492	-0.00864258	0.0115234	-4.44824
-29.6923	-118769	0.0230469	0.0979492	-0.00864258	0.0115234	-4.44824
-29.692	-118768	0.0230469	0.0979492	-0.00864258	0.00864258	-4.44824
-29.6917	-118767	0.0230469	0.0979492	-0.00864258	0.00864258	-4.44824
-29.6915	-118766	0.0230469	0.0979492	-0.00864258	0.0115234	-4.44824
-29.6913	-118765	0.0230469	0.0979492	-0.00864258	0.0115234	-4.44824
-29.691	-118764	0.0230469	0.0979492	-0.00864258	0.0115234	-4.44824
-29.6908	-118763	0.0259277	0.0979492	-0.0115234	0.00864258	-4.44824
-29.6905	-118762	0.0230469	0.0950684	-0.00864258	0.00864258	-4.44824
-29.6902	-118761	0.0230469	0.0979492	-0.00864258	0.0115234	-4.44824
-29.69	-118760	0.0230469	0.0979492	-0.00864258	0.0115234	-4.44824
-29.6898	-118759	0.0259277	0.0979492	-0.00864258	0.00864258	-4.44824
-29.6895	-118758	0.0230469	0.0979492	-0.00864258	0.00864258	-4.45312
-29.6893	-118757	0.0230469	0.0979492	-0.0115234	0.0115234	-4.44824
-29.689	-118756	0.0230469	0.0979492	-0.00864258	0.0115234	-4.44824
-29.6887	-118755	0.0230469	0.0979492	-0.00864258	0.00864258	-4.44824
-29.6885	-118754	0.0259277	0.0979492	-0.00864258	0.0115234	-4.44824
-29.6883	-118753	0.0230469	0.0979492	-0.0115234	0.0115234	-4.45312
-29.688	-118752	0.0230469	0.0979492	-0.00864258	0.0115234	-4.45312
-29.6878	-118751	0.0230469	0.0979492	-0.00864258	0.0115234	-4.44824
-29.6875	-118750	0.0259277	0.0950684	-0.00864258	0.00864258	-4.44824
-29.6872	-118749	0.0230469	0.0979492	-0.00864258	0.0115234	-4.45312
-29.687	-118748	0.0230469	0.0979492	-0.0115234	0.00864258	-4.45312
-29.6867	-118747	0.0230469	0.0950684	-0.00864258	0.0115234	-4.45312
-29.6865	-118746	0.0259277	0.0979492	-0.00864258	0.00864258	-4.44824
-29.6863	-118745	0.0259277	0.0979492	-0.00864258	0.00864258	-4.44824
-29.686	-118744	0.0230469	0.0979492	-0.00864258	0.00864258	-4.45312
-29.6857	-118743	0.0230469	0.0979492	-0.00864258	0.00864258	-4.44824
-29.6855	-118742	0.0230469	0.0979492	-0.00864258	0.0115234	-4.45312
-29.6852	-118741	0.0230469	0.0979492	-0.00864258	0.00864258	-4.45312
-29.685	-118740	0.0230469	0.0979492	-0.00864258	0.0115234	-4.44824
-29.6848	-118739	0.0230469	0.0979492	-0.00864258	0.0115234	-4.45312
-29.6845	-118738	0.0259277	0.0979492	-0.00864258	0.0115234	-4.45312
-29.6842	-118737	0.0230469	0.0979492	-0.00864258	0.00864258	-4.44824
-29.684	-118736	0.0259277	0.0979492	-0.00864258	0.0115234	-4.44824
-29.6837	-118735	0.0230469	0.0979492	-0.00864258	0.0115234	-4.44824
-29.6835	-118734	0.0230469	0.0979492	-0.00864258	0.00864258	-4.44824
-29.6833	-118733	0.0230469	0.0979492	-0.00864258	0.00864258	-4.44824
-29.683	-118732	0.0230469	0.0979492	-0.00864258	0.00864258	-4.44824
-29.6827	-118731	0.0230469	0.0979492	-0.00864258	0.00864258	-4.44824
-29.6825	-118730	0.0259277	0.0950684	-0.00864258	0.0115234	-4.44824
-29.6822	-118729	0.0259277	0.0979492	-0.00864258	0.0115234	-4.45312
-29.682	-118728	0.0230469	0.0979492	-0.00864258	0.00864258	-4.44824
-29.6818	-118727	0.0230469	0.0979492	-0.00864258	0.0115234	-4.45312
-29.6815	-118726	0.0230469	0.0979492	-0.00864258	0.0115234	-4.44824
-29.6812	-118725	0.0259277	0.0979492	-0.00864258	0.0115234	-4.45312
-29.681	-118724	0.0230469	0.0979492	-0.00864258	0.00864258	-4.45312
-29.6807	-118723	0.0230469	0.0979492	-0.00864258	0.00864258	-4.45312
-29.6805	-118722	0.0230469	0.0950684	-0.00864258	0.00864258	-4.44824
-29.6803	-118721	0.0259277	0.0979492	-0.00864258	0.0115234	-4.44824
-29.68	-118720	0.0259277	0.0979492	-0.00864258	0.00864258	-4.45312
-29.6797	-118719	0.0230469	0.0979492	-0.0115234	0.00864258	-4.45312
-29.6795	-118718	0.0259277	0.0979492	-0.00864258	0.00864258	-4.44824
-29.6792	-118717	0.0230469	0.0979492	-0.00864258	0.0115234	-4.44824
-29.679	-118716	0.0259277	0.0979492	-0.00864258	0.0115234	-4.44824
-29.6788	-118715	0.0230469	0.0979492	-0.00864258	0.00864258	-4.44824
-29.6785	-118714	0.0230469	0.0979492	-0.00864258	0.00864258	-4.44824
-29.6782	-118713	0.0259277	0.0979492	-0.00864258	0.0115234	-4.44824
-29.678	-118712	0.0230469	0.0979492	-0.0115234	0.0115234	-4.44824
-29.6777	-118711	0.0230469	0.0979492	-0.00864258	0.00864258	-4.45312
-29.6775	-118710	0.0259277	0.0979492	-0.00864258	0.0115234	-4.44824
-29.6773	-118709	0.0259277	0.0979492	-0.00864258	0.00864258	-4.44824
-29.677	-118708	0.0259277	0.0979492	-0.00864258	0.0115234	-4.44824
-29.6767	-118707	0.0230469	0.0979492	-0.00864258	0.00864258	-4.44824
-29.6765	-118706	0.0230469	0.0979492	-0.00864258	0.0115234	-4.44824
-29.6762	-118705	0.0259277	0.0979492	-0.00864258	0.00864258	-4.44824
-29.676	-118704	0.0259277	0.0979492	-0.00864258	0.00864258	-4.44824
-29.6758	-118703	0.0230469	0.0979492	-0.00864258	0.00864258	-4.44824
-29.6755	-118702	0.0259277	0.0979492	-0.00864258	0.00864258	-4.44824
-29.6752	-118701	0.0230469	0.0979492	-0.00864258	0.0115234	-4.44824
-29.675	-118700	0.0259277	0.0979492	-0.00864258	0.00864258	-4.44824
-29.6747	-118699	0.0230469	0.0979492	-0.00864258	0.0115234	-4.44824
-29.6745	-118698	0.0259277	0.0979492	-0.00864258	0.00864258	-4.44824
-29.6743	-118697	0.0259277	0.0979492	-0.00864258	0.00864258	-4.44824
-29.674	-118696	0.0259277	0.0979492	-0.00864258	0.0115234	-4.44824
-29.6737	-118695	0.0230469	0.0979492	-0.00864258	0.00864258	-4.44824
-29.6735	-118694	0.0259277	0.0979492	-0.00864258	0.0115234	-4.44824
-29.6732	-118693	0.0259277	0.0979492	-0.00864258	0.00864258	-4.44824
-29.673	-118692	0.0230469	0.0979492	-0.00864258	0.0115234	-4.44824
-29.6728	-118691	0.0230469	0.0979492	-0.00864258	0.00864258	-4.44824
-29.6725	-118690	0.0259277	0.0979492	-0.00864258	0.00864258	-4.44824
-29.6722	-118689	0.0259277	0.0979492	-0.00864258	0.00864258	-4.44824
-29.672	-118688	0.0259277	0.0979492	-0.00864258	0.00864258	-4.44824
-29.6717	-118687	0.0230469	0.0979492	-0.00864258	0.0115234	-4.44824
-29.6715	-118686	0.0259277	0.0979492	-0.00864258	0.0115234	-4.44824
-29.6713	-118685	0.0259277	0.0979492	-0.00864258	0.00864258	-4.44824
-29.671	-118684	0.0230469	0.0979492	-0.00864258	0.00864258	-4.44824
-29.6708	-118683	0.0259277	0.0979492	-0.00864258	0.00864258	-4.45312
-29.6705	-118682	0.0230469	0.0979492	-0.00864258	0.0115234	-4.44824
-29.6702	-118681	0.0230469	0.0979492	-0.00864258	0.0115234	-4.44824
-29.67	-118680	0.0259277	0.0979492	-0.0115234	0.00864258	-4.44824
-29.6698	-118679	0.0259277	0.0979492	-0.00864258	0.00864258	-4.44824
-29.6695	-118678	0.0230469	0.0979492	-0.00864258	0.0115234	-4.44824
-29.6693	-118677	0.0230469	0.0979492	-0.00864258	0.00864258	-4.44824
-29.669	-118676	0.0230469	0.0979492	-0.00864258	0.00864258	-4.44824
-29.6687	-118675	0.0259277	0.0979492	-0.0115234	0.00864258	-4.44824
-29.6685	-118674	0.0230469	0.0979492	-0.00864258	0.00864258	-4.44824
-29.6683	-118673	0.0259277	0.0979492	-0.00864258	0.00864258	-4.44824
-29.668	-118672	0.0230469	0.0979492	-0.00864258	0.0115234	-4.44824
-29.6678	-118671	0.0259277	0.0979492	-0.00864258	0.0115234	-4.44824
-29.6675	-118670	0.0259277	0.0979492	-0.00864258	0.00864258	-4.44824
-29.6672	-118669	0.0259277	0.0979492	-0.00864258	0.00864258	-4.44824
-29.667	-118668	0.0259277	0.0979492	-0.00864258	0.0115234	-4.44824
-29.6668	-118667	0.0259277	0.0979492	-0.00864258	0.0115234	-4.44824
-29.6665	-118666	0.0230469	0.0979492	-0.00864258	0.0115234	-4.44824
-29.6663	-118665	0.0259277	0.0979492	-0.0115234	0.0115234	-4.44824
-29.666	-118664	0.0259277	0.0979492	-0.00864258	0.0115234	-4.44824
-29.6657	-118663	0.0259277	0.0979492	-0.00864258	0.00864258	-4.44824
-29.6655	-118662	0.0230469	0.0979492	-0.00864258	0.00864258	-4.44824
-29.6653	-118661	0.0230469	0.0979492	-0.00864258	0.00576172	-4.44824
-29.665	-118660	0.0259277	0.0979492	-0.00864258	0.0115234	-4.44824
-29.6648	-118659	0.0259277	0.0979492	-0.00864258	0.00864258	-4.44824
-29.6645	-118658	0.0259277	0.0979492	-0.00864258	0.0115234	-4.44824
-29.6642	-118657	0.0259277	0.0979492	-0.00864258	0.00864258	-4.44824
-29.664	-118656	0.0230469	0.0979492	-0.00864258	0.0115234	-4.44824
-29.6638	-118655	0.0259277	0.0979492	-0.00864258	0.00864258	-4.44824
-29.6635	-118654	0.0230469	0.0979492	-0.00864258	0.00864258	-4.44824
-29.6633	-118653	0.0230469	0.0979492	-0.00864258	0.00864258	-4.44824
-29.663	-118652	0.0259277	0.0979492	-0.00864258	0.0115234	-4.44824
-29.6627	-118651	0.0259277	0.0979492	-0.00864258	0.0115234	-4.44824
-29.6625	-118650	0.0259277	0.0979492	-0.00864258	0.00864258	-4.44824
-29.6623	-118649	0.0259277	0.0979492	-0.00864258	0.00864258	-4.44824
-29.662	-118648	0.0259277	0.0979492	-0.00864258	0.0115234	-4.44824
-29.6618	-118647	0.0259277	0.0979492	-0.00864258	0.0115234	-4.44824
-29.6615	-118646	0.0230469	0.0979492	-0.00864258	0.0115234	-4.44824
-29.6612	-118645	0.0230469	0.0979492	-0.00864258	0.00864258	-4.44824
-29.661	-118644	0.0259277	0.0979492	-0.00864258	0.00864258	-4.44824
-29.6608	-118643	0.0259277	0.0979492	-0.00864258	0.00864258	-4.44824
-29.6605	-118642	0.0259277	0.0979492	-0.00864258	0.0115234	-4.44824
-29.6603	-118641	0.0230469	0.0979492	-0.00864258	0.00864258	-4.44824
-29.66	-118640	0.0259277	0.0979492	-0.00864258	0.0115234	-4.45312
-29.6597	-118639	0.0259277	0.0979492	-0.00864258	0.00864258	-4.44824
-29.6595	-118638	0.0259277	0.0979492	-0.00864258	0.0115234	-4.44824
-29.6593	-118637	0.0259277	0.0979492	-0.00864258	0.0115234	-4.44824
-29.659	-118636	0.0230469	0.0979492	-0.00864258	0.00864258	-4.44824
-29.6588	-118635	0.0259277	0.0979492	-0.00864258	0.0115234	-4.44824
-29.6585	-118634	0.0259277	0.0979492	-0.00864258	0.00864258	-4.44824
-29.6582	-118633	0.0259277	0.0979492	-0.00864258	0.0115234	-4.44824
-29.658	-118632	0.0259277	0.0979492	-0.00864258	0.00864258	-4.44824
-29.6578	-118631	0.0259277	0.0979492	-0.00864258	0.0115234	-4.44824
-29.6575	-118630	0.0259277	0.0979492	-0.00864258	0.0115234	-4.44824
-29.6573	-118629	0.0230469	0.0979492	-0.00864258	0.00864258	-4.44824
-29.657	-118628	0.0259277	0.0979492	-0.00864258	0.00864258	-4.44824
-29.6567	-118627	0.0259277	0.0979492	-0.00864258	0.0115234	-4.44824
-29.6565	-118626	0.0259277	0.0979492	-0.00864258	0.0115234	-4.44824
-29.6562	-118625	0.0259277	0.0979492	-0.00864258	0.0115234	-4.44824
-29.656	-118624	0.0259277	0.0979492	-0.00864258	0.0115234	-4.44824
-29.6558	-118623	0.0259277	0.0979492	-0.00864258	0.00864258	-4.44824
-29.6555	-118622	0.0259277	0.0979492	-0.00864258	0.0115234	-4.44824
-29.6552	-118621	0.0230469	0.0979492	-0.00864258	0.00864258	-4.44824
-29.655	-118620	0.0259277	0.0979492	-0.00864258	0.00864258	-4.44824
-29.6547	-118619	0.0259277	0.0979492	-0.00864258	0.00864258	-4.44824
-29.6545	-118618	0.0259277	0.0979492	-0.00864258	0.00864258	-4.44824
-29.6543	-118617	0.0259277	0.0979492	-0.00864258	0.00864258	-4.44824
-29.654	-118616	0.0230469	0.0979492	-0.00864258	0.00864258	-4.44824
-29.6537	-118615	0.0259277	0.0979492	-0.00864258	0.00864258	-4.44824
-29.6535	-118614	0.0259277	0.0979492	-0.00864258	0.00864258	-4.44824
-29.6532	-118613	0.0259277	0.0979492	-0.00864258	0.0115234	-4.44824
-29.653	-118612	0.0259277	0.0979492	-0.00864258	0.0115234	-4.44824
-29.6528	-118611	0.0230469	0.0979492	-0.00864258	0.0115234	-4.44824
-29.6525	-118610	0.0259277	0.0979492	-0.00864258	0.00864258	-4.44824
-29.6522	-118609	0.0259277	0.0979492	-0.00864258	0.00864258	-4.44824
-29.652	-118608	0.0230469	0.0979492	-0.00864258	0.0115234	-4.44824
-29.6517	-118607	0.0259277	0.0979492	-0.00864258	0.00864258	-4.44824
-29.6515	-118606	0.0259277	0.0950684	-0.00864258	0.00864258	-4.44824
-29.6513	-118605	0.0259277	0.0979492	-0.00864258	0.00864258	-4.45312
-29.651	-118604	0.0259277	0.0979492	-0.00864258	0.00864258	-4.44824
-29.6507	-118603	0.0259277	0.0979492	-0.00864258	0.0115234	-4.45312
-29.6505	-118602	0.0259277	0.0979492	-0.00864258	0.0115234	-4.45312
-29.6502	-118601	0.0230469	0.0979492	-0.00864258	0.00864258	-4.44824
-29.65	-118600	0.0259277	0.0979492	-0.00864258	0.00864258	-4.44824
-29.6498	-118599	0.0230469	0.0979492	-0.00864258	0.0115234	-4.44824
-29.6495	-118598	0.0259277	0.0979492	-0.00864258	0.00864258	-4.44824
-29.6492	-118597	0.0259277	0.0979492	-0.00864258	0.0115234	-4.44824
-29.649	-118596	0.0230469	0.0979492	-0.00864258	0.0115234	-4.44824
-29.6487	-118595	0.0259277	0.0979492	-0.00864258	0.0115234	-4.44824
-29.6485	-118594	0.0259277	0.0979492	-0.00864258	0.0115234	-4.44824
-29.6483	-118593	0.0259277	0.0979492	-0.00864258	0.0115234	-4.45312
-29.648	-118592	0.0259277	0.0979492	-0.00864258	0.0115234	-4.45312
-29.6477	-118591	0.0230469	0.0979492	-0.00864258	0.00864258	-4.44824
-29.6475	-118590	0.0230469	0.0950684	-0.00864258	0.0115234	-4.44824
-29.6472	-118589	0.0259277	0.0979492	-0.00576172	0.0115234	-4.44824
-29.647	-118588	0.0259277	0.0979492	-0.00576172	0.00864258	-4.44824
-29.6468	-118587	0.0230469	0.0979492	-0.00864258	0.0115234	-4.44824
-29.6465	-118586	0.0230469	0.0979492	-0.00864258	0.00864258	-4.44824
-29.6462	-118585	0.0259277	0.0979492	-0.00864258	0.00864258	-4.44824
-29.646	-118584	0.0259277	0.0979492	-0.00576172	0.0115234	-4.44824
-29.6457	-118583	0.0259277	0.0979492	-0.00864258	0.0115234	-4.44824
-29.6455	-118582	0.0259277	0.0979492	-0.00864258	0.0115234	-4.44824
-29.6453	-118581	0.0230469	0.0979492	-0.00864258	0.0115234	-4.44824
-29.645	-118580	0.0259277	0.0979492	-0.00864258	0.00864258	-4.44824
-29.6447	-118579	0.0230469	0.0979492	-0.00864258	0.00864258	-4.44824
-29.6445	-118578	0.0230469	0.0979492	-0.00864258	0.0115234	-4.44824
-29.6442	-118577	0.0259277	0.0979492	-0.00864258	0.0115234	-4.44824
-29.644	-118576	0.0230469	0.0979492	-0.00864258	0.0115234	-4.44824
-29.6438	-118575	0.0230469	0.0979492	-0.00864258	0.00864258	-4.44824
-29.6435	-118574	0.0230469	0.0979492	-0.00576172	0.00864258	-4.44824
-29.6432	-118573	0.0259277	0.0979492	-0.00576172	0.0115234	-4.44824
-29.643	-118572	0.0259277	0.0979492	-0.00864258	0.0115234	-4.44824
-29.6427	-118571	0.0230469	0.0979492	-0.00864258	0.00864258	-4.44824
-29.6425	-118570	0.0230469	0.0979492	-0.00864258	0.00864258	-4.44824
-29.6423	-118569	0.0259277	0.0979492	-0.00864258	0.0115234	-4.44824
-29.642	-118568	0.0259277	0.0979492	-0.00864258	0.0115234	-4.44824
-29.6417	-118567	0.0230469	0.0979492	-0.00864258	0.0115234	-4.44824
-29.6415	-118566	0.0230469	0.0950684	-0.00576172	0.00864258	-4.44824
-29.6412	-118565	0.0259277	0.0979492	-0.00864258	0.00864258	-4.44824
-29.641	-118564	0.0259277	0.0979492	-0.00864258	0.0115234	-4.44824
-29.6408	-118563	0.0230469	0.0979492	-0.00864258	0.0115234	-4.44824
-29.6405	-118562	0.0230469	0.0979492	-0.00864258	0.00864258	-4.44824
-29.6403	-118561	0.0230469	0.0979492	-0.00576172	0.0115234	-4.44824
-29.64	-118560	0.0259277	0.0979492	-0.00576172	0.0115234	-4.44824
-29.6397	-118559	0.0259277	0.0979492	-0.00576172	0.0115234	-4.44824
-29.6395	-118558	0.0230469	0.0979492	-0.00576172	0.00864258	-4.44824
-29.6393	-118557	0.0230469	0.0979492	-0.00864258	0.00864258	-4.44824
-29.639	-118556	0.0230469	0.0979492	-0.00576172	0.0115234	-4.44824
-29.6388	-118555	0.0230469	0.0979492	-0.00576172	0.00864258	-4.44824
-29.6385	-118554	0.020166	0.0979492	-0.00576172	0.0115234	-4.44824
-29.6382	-118553	0.0230469	0.0979492	-0.00576172	0.0115234	-4.44824
-29.638	-118552	0.0230469	0.0979492	-0.00576172	0.00864258	-4.45312
-29.6378	-118551	0.0230469	0.0979492	-0.00576172	0.00864258	-4.44824
-29.6375	-118550	0.0230469	0.0979492	-0.00576172	0.0115234	-4.44824
-29.6373	-118549	0.0230469	0.0979492	-0.00576172	0.00864258	-4.44824
-29.637	-118548	0.0259277	0.0979492	-0.00576172	0.00864258	-4.44824
-29.6367	-118547	0.0230469	0.0979492	-0.00864258	0.0115234	-4.44824
-29.6365	-118546	0.0230469	0.0979492	-0.00576172	0.00864258	-4.44824
-29.6363	-118545	0.0230469	0.0979492	-0.00576172	0.00864258	-4.44824
-29.636	-118544	0.0259277	0.0979492	-0.00576172	0.00864258	-4.44824
-29.6358	-118543	0.0230469	0.0979492	-0.00576172	0.0115234	-4.44824
-29.6355	-118542	0.0230469	0.0979492	-0.00576172	0.0115234	-4.44824
-29.6352	-118541	0.0230469	0.0950684	-0.00576172	0.0115234	-4.44824
-29.635	-118540	0.0230469	0.0979492	-0.00576172	0.00864258	-4.44824
-29.6348	-118539	0.0259277	0.0979492	-0.00576172	0.00864258	-4.44824
-29.6345	-118538	0.0230469	0.0979492	-0.00864258	0.0115234	-4.44824
-29.6343	-118537	0.0259277	0.0979492	-0.00864258	0.00864258	-4.44824
-29.634	-118536	0.0230469	0.0979492	-0.00576172	0.00864258	-4.44824
-29.6337	-118535	0.0230469	0.0979492	-0.00576172	0.00864258	-4.44824
-29.6335	-118534	0.0230469	0.0979492	-0.00576172	0.00864258	-4.44824
-29.6333	-118533	0.0230469	0.0979492	-0.00864258	0.0115234	-4.44824
-29.633	-118532	0.0259277	0.0950684	-0.00576172	0.0115234	-4.44824
-29.6328	-118531	0.0230469	0.0979492	-0.00576172	0.00864258	-4.44824
-29.6325	-118530	0.0230469	0.0979492	-0.00576172	0.00864258	-4.45312
-29.6322	-118529	0.0230469	0.0979492	-0.00576172	0.0115234	-4.44824
-29.632	-118528	0.0230469	0.0979492	-0.00864258	0.0115234	-4.44824
-29.6318	-118527	0.0230469	0.0979492	-0.00576172	0.00864258	-4.44824
-29.6315	-118526	0.0230469	0.0979492	-0.00576172	0.0115234	-4.44824
-29.6313	-118525	0.0230469	0.0979492	-0.00576172	0.0115234	-4.44824
-29.631	-118524	0.0230469	0.0979492	-0.00576172	0.0115234	-4.44824
-29.6307	-118523	0.0230469	0.0979492	-0.00576172	0.0115234	-4.44824
-29.6305	-118522	0.0230469	0.0979492	-0.00576172	0.0115234	-4.44824
-29.6303	-118521	0.0230469	0.0979492	-0.00576172	0.00864258	-4.44824
-29.63	-118520	0.0230469	0.0979492	-0.00576172	0.0115234	-4.44824
-29.6298	-118519	0.0230469	0.0979492	-0.00576172	0.00864258	-4.44824
-29.6295	-118518	0.0230469	0.0979492	-0.00576172	0.0115234	-4.44824
-29.6292	-118517	0.0230469	0.0979492	-0.00576172	0.0115234	-4.44824
-29.629	-118516	0.0230469	0.0979492	-0.00576172	0.00864258	-4.44824
-29.6288	-118515	0.0230469	0.0979492	-0.00576172	0.0115234	-4.44824
-29.6285	-118514	0.0230469	0.0979492	-0.00576172	0.00864258	-4.44824
-29.6283	-118513	0.0230469	0.0979492	-0.00576172	0.00864258	-4.44824
-29.628	-118512	0.0230469	0.0979492	-0.00576172	0.00864258	-4.44824
-29.6277	-118511	0.0230469	0.0979492	-0.00576172	0.00864258	-4.44824
-29.6275	-118510	0.0230469	0.0979492	-0.00576172	0.0115234	-4.44824
-29.6273	-118509	0.0230469	0.0979492	-0.00576172	0.0115234	-4.44824
-29.627	-118508	0.0230469	0.0979492	-0.00576172	0.0115234	-4.45312
-29.6268	-118507	0.0230469	0.0979492	-0.00576172	0.0115234	-4.44824
-29.6265	-118506	0.0230469	0.0979492	-0.00576172	0.0115234	-4.44824
-29.6262	-118505	0.0230469	0.0979492	-0.00576172	0.00864258	-4.44824
-29.626	-118504	0.0230469	0.0979492	-0.00576172	0.00864258	-4.44824
-29.6258	-118503	0.0230469	0.0979492	-0.00576172	0.0115234	-4.44824
-29.6255	-118502	0.0230469	0.0979492	-0.00576172	0.0115234	-4.44824
-29.6253	-118501	0.0230469	0.0950684	-0.00576172	0.00864258	-4.44824
-29.625	-118500	0.0230469	0.0979492	-0.00576172	0.0115234	-4.44824
-29.6247	-118499	0.0230469	0.0979492	-0.00576172	0.0115234	-4.44824
-29.6245	-118498	0.0230469	0.0979492	-0.00576172	0.0115234	-4.44824
-29.6242	-118497	0.0230469	0.0979492	-0.00576172	0.0115234	-4.44824
-29.624	-118496	0.0230469	0.0979492	-0.00576172	0.00864258	-4.44824
-29.6238	-118495	0.0230469	0.0950684	-0.00576172	0.0115234	-4.44824
-29.6235	-118494	0.0230469	0.0979492	-0.00576172	0.0115234	-4.44824
-29.6232	-118493	0.0230469	0.0979492	-0.00576172	0.0115234	-4.44824
-29.623	-118492	0.0230469	0.0979492	-0.00576172	0.00864258	-4.44824
-29.6227	-118491	0.0230469	0.0979492	-0.00576172	0.00864258	-4.44824
-29.6225	-118490	0.0230469	0.0979492	-0.00576172	0.0115234	-4.44824
-29.6223	-118489	0.0230469	0.0979492	-0.00576172	0.0115234	-4.44824
-29.622	-118488	0.0230469	0.0979492	-0.00576172	0.00864258	-4.44824
-29.6217	-118487	0.0230469	0.0979492	-0.00576172	0.00864258	-4.44824
-29.6215	-118486	0.0230469	0.0979492	-0.00576172	0.00864258	-4.44824
-29.6212	-118485	0.0230469	0.0979492	-0.00576172	0.00864258	-4.44824
-29.621	-118484	0.0230469	0.0979492	-0.00576172	0.0115234	-4.44824
-29.6208	-118483	0.0230469	0.0979492	-0.00576172	0.00864258	-4.44824
-29.6205	-118482	0.0230469	0.0979492	-0.00576172	0.00864258	-4.44824
-29.6202	-118481	0.0230469	0.0979492	-0.00576172	0.00864258	-4.44824
-29.62	-118480	0.0230469	0.0979492	-0.00576172	0.00864258	-4.44824
-29.6197	-118479	0.0230469	0.0979492	-0.00576172	0.00864258	-4.44824
-29.6195	-118478	0.0230469	0.0979492	-0.00576172	0.00864258	-4.44824
-29.6193	-118477	0.0230469	0.0979492	-0.00576172	0.00864258	-4.44824
-29.619	-118476	0.0230469	0.0979492	-0.00576172	0.00864258	-4.44824
-29.6187	-118475	0.0230469	0.0979492	-0.00576172	0.0115234	-4.45312
-29.6185	-118474	0.0230469	0.0979492	-0.00864258	0.0115234	-4.45312
-29.6182	-118473	0.0230469	0.0979492	-0.00576172	0.0115234	-4.44824
-29.618	-118472	0.0230469	0.0979492	-0.00576172	0.0115234	-4.44824
-29.6178	-118471	0.0230469	0.0950684	-0.00576172	0.0115234	-4.44824
-29.6175	-118470	0.0230469	0.0979492	-0.00576172	0.00864258	-4.44824
-29.6172	-118469	0.0230469	0.0979492	-0.00576172	0.0115234	-4.44824
-29.617	-118468	0.0230469	0.0979492	-0.00576172	0.0115234	-4.44824
-29.6167	-118467	0.0230469	0.0979492	-0.00576172	0.0115234	-4.44824
-29.6165	-118466	0.0230469	0.0950684	-0.00576172	0.00864258	-4.44824
-29.6163	-118465	0.0230469	0.0979492	-0.00576172	0.0115234	-4.44824
-29.616	-118464	0.0230469	0.0979492	-0.00576172	0.0115234	-4.44824
-29.6157	-118463	0.0230469	0.0979492	-0.00576172	0.0115234	-4.44824
-29.6155	-118462	0.0259277	0.0979492	-0.00576172	0.00864258	-4.44824
-29.6152	-118461	0.0230469	0.0979492	-0.00576172	0.00864258	-4.44824
-29.615	-118460	0.0230469	0.0979492	-0.00576172	0.00864258	-4.44824
-29.6148	-118459	0.0230469	0.0979492	-0.00576172	0.0115234	-4.44824
-29.6145	-118458	0.0230469	0.0950684	-0.00576172	0.00864258	-4.44824
-29.6142	-118457	0.0259277	0.0979492	-0.00576172	0.00864258	-4.44824
-29.614	-118456	0.0230469	0.0979492	-0.00576172	0.0115234	-4.45312
-29.6137	-118455	0.0230469	0.0979492	-0.00576172	0.0115234	-4.44824
-29.6135	-118454	0.0230469	0.0979492	-0.00576172	0.0115234	-4.44824
-29.6133	-118453	0.0230469	0.0979492	-0.00576172	0.0115234	-4.44824
-29.613	-118452	0.0230469	0.0979492	-0.00576172	0.00864258	-4.45312
-29.6127	-118451	0.0230469	0.0979492	-0.00576172	0.00864258	-4.44824
-29.6125	-118450	0.0230469	0.0979492	-0.00576172	0.0115234	-4.44824
-29.6122	-118449	0.0230469	0.0979492	-0.00576172	0.0115234	-4.44824
-29.612	-118448	0.0230469	0.0979492	-0.00576172	0.00864258	-4.44824
-29.6118	-118447	0.0230469	0.0979492	-0.00576172	0.0115234	-4.44824
-29.6115	-118446	0.0230469	0.0979492	-0.00576172	0.0115234	-4.44824
-29.6112	-118445	0.0230469	0.0979492	-0.00576172	0.0115234	-4.44824
-29.611	-118444	0.0230469	0.0979492	-0.00576172	0.0115234	-4.44824
-29.6107	-118443	0.0230469	0.0979492	-0.00576172	0.00864258	-4.44824
-29.6105	-118442	0.0230469	0.0979492	-0.00576172	0.00864258	-4.44824
-29.6103	-118441	0.0230469	0.0979492	-0.00576172	0.0115234	-4.44824
-29.61	-118440	0.0230469	0.0979492	-0.00576172	0.00864258	-4.44824
-29.6097	-118439	0.0230469	0.0979492	-0.00576172	0.0115234	-4.44824
-29.6095	-118438	0.0230469	0.0979492	-0.00576172	0.0115234	-4.44824
-29.6092	-118437	0.0230469	0.0979492	-0.00576172	0.00864258	-4.44824
-29.609	-118436	0.0259277	0.0950684	-0.00576172	0.0115234	-4.44824
-29.6088	-118435	0.0230469	0.0979492	-0.00576172	0.00864258	-4.44824
-29.6085	-118434	0.0230469	0.0979492	-0.00576172	0.0115234	-4.44824
-29.6083	-118433	0.0259277	0.0979492	-0.00576172	0.00864258	-4.44824
-29.608	-118432	0.0230469	0.0979492	-0.00576172	0.0115234	-4.44824
-29.6077	-118431	0.0230469	0.0979492	-0.00576172	0.00864258	-4.44824
-29.6075	-118430	0.0230469	0.0979492	-0.00576172	0.00864258	-4.44336
-29.6073	-118429	0.0230469	0.0979492	-0.00576172	0.0115234	-4.44824
-29.607	-118428	0.0230469	0.0979492	-0.00576172	0.0115234	-4.44824
-29.6068	-118427	0.0230469	0.0979492	-0.00576172	0.0115234	-4.44824
-29.6065	-118426	0.0230469	0.0979492	-0.00576172	0.00864258	-4.44824
-29.6062	-118425	0.0230469	0.0979492	-0.00576172	0.0115234	-4.44824
-29.606	-118424	0.0259277	0.0979492	-0.00576172	0.0115234	-4.44824
-29.6058	-118423	0.0230469	0.0979492	-0.00576172	0.00864258	-4.44824
-29.6055	-118422	0.0230469	0.0979492	-0.00576172	0.00864258	-4.44824
-29.6053	-118421	0.0230469	0.0979492	-0.00576172	0.00864258	-4.44824
-29.605	-118420	0.0230469	0.0979492	-0.00576172	0.0115234	-4.44824
-29.6047	-118419	0.0259277	0.0979492	-0.00576172	0.0115234	-4.44824
-29.6045	-118418	0.0230469	0.0979492	-0.00576172	0.00864258	-4.44824
-29.6043	-118417	0.0230469	0.0979492	-0.00576172	0.00864258	-4.44824
-29.604	-118416	0.0259277	0.0979492	-0.00576172	0.0115234	-4.44824
-29.6038	-118415	0.0230469	0.0979492	-0.00576172	0.00864258	-4.44824
-29.6035	-118414	0.0230469	0.0979492	-0.00576172	0.0115234	-4.44824
-29.6032	-118413	0.0230469	0.0979492	-0.00576172	0.00864258	-4.44824
-29.603	-118412	0.0230469	0.0979492	-0.00576172	0.00864258	-4.44824
-29.6028	-118411	0.0230469	0.0979492	-0.00576172	0.0115234	-4.44824
-29.6025	-118410	0.0230469	0.0979492	-0.00576172	0.0115234	-4.44824
-29.6023	-118409	0.0230469	0.0979492	-0.00576172	0.00864258	-4.44824
-29.602	-118408	0.0259277	0.0979492	-0.00576172	0.00864258	-4.44824
-29.6017	-118407	0.0259277	0.0979492	-0.00576172	0.0115234	-4.44824
-29.6015	-118406	0.0230469	0.0979492	-0.00576172	0.0115234	-4.44824
-29.6013	-118405	0.0230469	0.0979492	-0.00576172	0.0115234	-4.44824
-29.601	-118404	0.0230469	0.0979492	-0.00576172	0.00864258	-4.44824
-29.6008	-118403	0.0259277	0.0979492	-0.00576172	0.0115234	-4.44824
-29.6005	-118402	0.0230469	0.0979492	-0.00576172	0.0115234	-4.44824
-29.6002	-118401	0.0230469	0.0979492	-0.00864258	0.0115234	-4.44336
-29.6	-118400	0.0230469	0.0979492	-0.00576172	0.00864258	-4.44824
-29.5998	-118399	0.0259277	0.0979492	-0.00576172	0.0115234	-4.44824
-29.5995	-118398	0.0230469	0.0979492	-0.00576172	0.0115234	-4.44824
-29.5993	-118397	0.0230469	0.0979492	-0.00864258	0.00864258	-4.44824
-29.599	-118396	0.0230469	0.0979492	-0.00864258	0.00864258	-4.44824
-29.5987	-118395	0.0230469	0.0979492	-0.00576172	0.0115234	-4.45312
-29.5985	-118394	0.0259277	0.0979492	-0.00576172	0.0115234	-4.44824
-29.5983	-118393	0.0230469	0.0979492	-0.00864258	0.0115234	-4.44824
-29.598	-118392	0.0230469	0.0979492	-0.00576172	0.0115234	-4.44824
-29.5978	-118391	0.0259277	0.0979492	-0.00864258	0.00864258	-4.44824
-29.5975	-118390	0.0230469	0.0979492	-0.00576172	0.0115234	-4.44824
-29.5972	-118389	0.0230469	0.0979492	-0.00864258	0.0115234	-4.44824
-29.597	-118388	0.0230469	0.0979492	-0.00576172	0.0115234	-4.44824
-29.5968	-118387	0.0259277	0.0979492	-0.00576172	0.00864258	-4.44824
-29.5965	-118386	0.0230469	0.0979492	-0.00864258	0.0115234	-4.44824
-29.5963	-118385	0.0230469	0.0979492	-0.00864258	0.0115234	-4.44824
-29.596	-118384	0.0230469	0.0979492	-0.00576172	0.0115234	-4.44824
-29.5957	-118383	0.0259277	0.0979492	-0.00864258	0.0115234	-4.44824
-29.5955	-118382	0.0259277	0.0979492	-0.00576172	0.0115234	-4.44824
-29.5953	-118381	0.0230469	0.0979492	-0.00864258	0.00864258	-4.44824
-29.595	-118380	0.0230469	0.0979492	-0.00576172	0.0115234	-4.44824
-29.5948	-118379	0.0259277	0.0979492	-0.00576172	0.0115234	-4.44824
-29.5945	-118378	0.0259277	0.0979492	-0.00576172	0.00864258	-4.44824
-29.5942	-118377	0.0230469	0.0979492	-0.00576172	0.0115234	-4.44824
-29.594	-118376	0.0259277	0.0979492	-0.00864258	0.0115234	-4.44824
-29.5938	-118375	0.0259277	0.0979492	-0.00576172	0.0115234	-4.44824
-29.5935	-118374	0.0259277	0.0979492	-0.00576172	0.00864258	-4.44824
-29.5933	-118373	0.0230469	0.0979492	-0.00576172	0.00864258	-4.44824
-29.593	-118372	0.0230469	0.0979492	-0.00576172	0.00864258	-4.44824
-29.5927	-118371	0.0259277	0.0979492	-0.00864258	0.0115234	-4.44824
-29.5925	-118370	0.0259277	0.0979492	-0.00864258	0.0115234	-4.44824
-29.5922	-118369	0.0259277	0.0979492	-0.00864258	0.00864258	-4.44824
-29.592	-118368	0.0259277	0.0979492	-0.00576172	0.0115234	-4.44824
-29.5918	-118367	0.0259277	0.0979492	-0.00864258	0.0115234	-4.44824
-29.5915	-118366	0.0259277	0.0979492	-0.00864258	0.0115234	-4.44824
-29.5912	-118365	0.0230469	0.0979492	-0.00576172	0.00864258	-4.44824
-29.591	-118364	0.0259277	0.0979492	-0.00576172	0.00864258	-4.44824
-29.5907	-118363	0.0259277	0.0979492	-0.00576172	0.00864258	-4.44824
-29.5905	-118362	0.0230469	0.0979492	-0.00576172	0.0115234	-4.44824
-29.5903	-118361	0.0259277	0.0979492	-0.00864258	0.00864258	-4.44824
-29.59	-118360	0.0230469	0.0979492	-0.00864258	0.00864258	-4.44824
-29.5897	-118359	0.0259277	0.0979492	-0.00864258	0.0115234	-4.44824
-29.5895	-118358	0.0259277	0.0979492	-0.00576172	0.00864258	-4.44824
-29.5892	-118357	0.0259277	0.0979492	-0.00864258	0.0115234	-4.44824
-29.589	-118356	0.0259277	0.0979492	-0.00864258	0.0115234	-4.44824
-29.5888	-118355	0.0230469	0.0979492	-0.00864258	0.0115234	-4.44824
-29.5885	-118354	0.0259277	0.0979492	-0.00864258	0.0115234	-4.44824
-29.5882	-118353	0.0259277	0.0979492	-0.00864258	0.0115234	-4.44824
-29.588	-118352	0.0259277	0.0979492	-0.00864258	0.0115234	-4.44824
-29.5877	-118351	0.0259277	0.0979492	-0.00864258	0.0115234	-4.44824
-29.5875	-118350	0.0230469	0.0979492	-0.00864258	0.0115234	-4.44824
-29.5873	-118349	0.0259277	0.0979492	-0.00576172	0.0115234	-4.44824
-29.587	-118348	0.0230469	0.0979492	-0.00864258	0.00864258	-4.44824
-29.5867	-118347	0.0259277	0.0979492	-0.00864258	0.00864258	-4.44824
-29.5865	-118346	0.0259277	0.0979492	-0.00864258	0.0115234	-4.44824
-29.5862	-118345	0.0230469	0.0979492	-0.00864258	0.00864258	-4.44824
-29.586	-118344	0.0259277	0.0979492	-0.00864258	0.00864258	-4.44824
-29.5858	-118343	0.0259277	0.0979492	-0.00864258	0.00864258	-4.44824
-29.5855	-118342	0.0259277	0.0979492	-0.00864258	0.00864258	-4.44824
-29.5852	-118341	0.0259277	0.0979492	-0.00576172	0.0115234	-4.44824
-29.585	-118340	0.0230469	0.0979492	-0.00576172	0.0115234	-4.44824
-29.5847	-118339	0.0259277	0.0979492	-0.00864258	0.00864258	-4.44824
-29.5845	-118338	0.0259277	0.0979492	-0.00864258	0.00864258	-4.44824
-29.5843	-118337	0.0259277	0.0979492	-0.00864258	0.0115234	-4.44824
-29.584	-118336	0.0259277	0.0979492	-0.00864258	0.0115234	-4.44824
-29.5837	-118335	0.0230469	0.0979492	-0.00576172	0.0115234	-4.44824
-29.5835	-118334	0.0259277	0.0979492	-0.00864258	0.00864258	-4.44824
-29.5832	-118333	0.0259277	0.0979492	-0.00864258	0.0115234	-4.44824
-29.583	-118332	0.0230469	0.0979492	-0.00864258	0.0115234	-4.44824
-29.5828	-118331	0.0259277	0.0979492	-0.00864258	0.0115234	-4.44824
-29.5825	-118330	0.0259277	0.0979492	-0.00576172	0.00864258	-4.44824
-29.5822	-118329	0.0259277	0.0979492	-0.00864258	0.00864258	-4.44824
-29.582	-118328	0.0259277	0.0979492	-0.00576172	0.0115234	-4.44824
-29.5817	-118327	0.0259277	0.0979492	-0.00864258	0.00864258	-4.44824
-29.5815	-118326	0.0259277	0.0979492	-0.00864258	0.0115234	-4.44824
-29.5813	-118325	0.0259277	0.0979492	-0.00864258	0.00864258	-4.44824
-29.581	-118324	0.0259277	0.0979492	-0.00864258	0.00864258	-4.44824
-29.5807	-118323	0.0259277	0.0979492	-0.00864258	0.0115234	-4.44824
-29.5805	-118322	0.0259277	0.0979492	-0.00864258	0.0115234	-4.44824
-29.5802	-118321	0.0259277	0.0979492	-0.00864258	0.0115234	-4.44824
-29.58	-118320	0.0259277	0.0979492	-0.00576172	0.0115234	-4.44824
-29.5798	-118319	0.0259277	0.0979492	-0.00864258	0.0115234	-4.44824
-29.5795	-118318	0.0259277	0.0979492	-0.00864258	0.0115234	-4.45312
-29.5792	-118317	0.0259277	0.0979492	-0.00864258	0.00864258	-4.44824
-29.579	-118316	0.0259277	0.0979492	-0.00864258	0.00864258	-4.44824
-29.5787	-118315	0.0230469	0.0979492	-0.00864258	0.0115234	-4.45312
-29.5785	-118314	0.0259277	0.0979492	-0.00864258	0.00864258	-4.44824
-29.5783	-118313	0.0259277	0.0979492	-0.00864258	0.0115234	-4.44824
-29.578	-118312	0.0259277	0.0979492	-0.00864258	0.00864258	-4.44824
-29.5778	-118311	0.0259277	0.0979492	-0.00864258	0.00864258	-4.44824
-29.5775	-118310	0.0259277	0.0979492	-0.00864258	0.0115234	-4.44824
-29.5772	-118309	0.0259277	0.0979492	-0.00864258	0.0115234	-4.44824
-29.577	-118308	0.0259277	0.0979492	-0.00864258	0.00864258	-4.44824
-29.5768	-118307	0.0259277	0.0979492	-0.00864258	0.0115234	-4.44824
-29.5765	-118306	0.0259277	0.0979492	-0.00864258	0.00864258	-4.44824
-29.5763	-118305	0.0259277	0.0979492	-0.00864258	0.00864258	-4.44824
-29.576	-118304	0.0259277	0.0979492	-0.00864258	0.00864258	-4.45312
-29.5757	-118303	0.0259277	0.0979492	-0.00864258	0.00864258	-4.44824
-29.5755	-118302	0.0259277	0.0979492	-0.00864258	0.0115234	-4.44824
-29.5753	-118301	0.0259277	0.0979492	-0.00864258	0.0115234	-4.45312
-29.575	-118300	0.0230469	0.0979492	-0.00864258	0.0115234	-4.45312
-29.5748	-118299	0.0259277	0.0979492	-0.00864258	0.00864258	-4.44824
-29.5745	-118298	0.0259277	0.0979492	-0.00864258	0.0115234	-4.44824
-29.5742	-118297	0.0259277	0.0979492	-0.00864258	0.0115234	-4.44824
-29.574	-118296	0.0259277	0.0979492	-0.00576172	0.0115234	-4.45312
-29.5738	-118295	0.0259277	0.0979492	-0.00864258	0.00864258	-4.44824
-29.5735	-118294	0.0259277	0.0979492	-0.00864258	0.00864258	-4.44824
-29.5733	-118293	0.0259277	0.0979492	-0.00864258	0.00864258	-4.44824
-29.573	-118292	0.0259277	0.0979492	-0.00864258	0.0115234	-4.44824
-29.5727	-118291	0.0259277	0.0979492	-0.00864258	0.00864258	-4.44824
-29.5725	-118290	0.0259277	0.0979492	-0.00576172	0.00864258	-4.44824
-29.5723	-118289	0.0259277	0.0979492	-0.00864258	0.00864258	-4.44824
-29.572	-118288	0.0259277	0.0979492	-0.00864258	0.00864258	-4.44824
-29.5718	-118287	0.0259277	0.0979492	-0.00864258	0.00864258	-4.44824
-29.5715	-118286	0.0259277	0.0979492	-0.00864258	0.00864258	-4.44824
-29.5712	-118285	0.0259277	0.0979492	-0.00864258	0.0115234	-4.44824
-29.571	-118284	0.0259277	0.0979492	-0.00864258	0.0115234	-4.44824
-29.5708	-118283	0.0259277	0.0979492	-0.00864258	0.0115234	-4.44824
-29.5705	-118282	0.0259277	0.0979492	-0.00864258	0.00864258	-4.44824
-29.5703	-118281	0.0259277	0.0979492	-0.00864258	0.00864258	-4.44824
-29.57	-118280	0.0259277	0.0979492	-0.00864258	0.0115234	-4.44824
-29.5697	-118279	0.0259277	0.0979492	-0.00864258	0.00864258	-4.44824
-29.5695	-118278	0.0259277	0.0979492	-0.00864258	0.00864258	-4.44824
-29.5693	-118277	0.0259277	0.0979492	-0.00864258	0.0115234	-4.44824
-29.569	-118276	0.0259277	0.0979492	-0.00576172	0.00864258	-4.44824
-29.5688	-118275	0.0259277	0.0979492	-0.00864258	0.00864258	-4.44824
-29.5685	-118274	0.0259277	0.0979492	-0.00864258	0.00864258	-4.44824
-29.5682	-118273	0.0259277	0.0979492	-0.00864258	0.00864258	-4.44824
-29.568	-118272	0.0259277	0.0979492	-0.00864258	0.0115234	-4.44824
-29.5678	-118271	0.0259277	0.0979492	-0.00864258	0.00864258	-4.44824
-29.5675	-118270	0.0259277	0.0979492	-0.00864258	0.0115234	-4.44336
-29.5673	-118269	0.0259277	0.0979492	-0.00864258	0.00864258	-4.44824
-29.567	-118268	0.0259277	0.0979492	-0.00864258	0.00864258	-4.44824
-29.5667	-118267	0.0259277	0.0979492	-0.00864258	0.0115234	-4.44824
-29.5665	-118266	0.0259277	0.0979492	-0.00864258	0.00864258	-4.44824
-29.5663	-118265	0.0259277	0.0979492	-0.00864258	0.00864258	-4.44824
-29.566	-118264	0.0259277	0.0979492	-0.00864258	0.0115234	-4.44824
-29.5658	-118263	0.0259277	0.0979492	-0.00864258	0.00864258	-4.44824
-29.5655	-118262	0.0259277	0.0979492	-0.00864258	0.0115234	-4.44824
-29.5652	-118261	0.0259277	0.0979492	-0.00864258	0.0115234	-4.44824
-29.565	-118260	0.0259277	0.0979492	-0.00864258	0.00864258	-4.44824
-29.5648	-118259	0.0259277	0.0979492	-0.00864258	0.00864258	-4.44824
-29.5645	-118258	0.0259277	0.0979492	-0.00864258	0.0115234	-4.44824
-29.5643	-118257	0.0259277	0.0979492	-0.00864258	0.0115234	-4.44824
-29.564	-118256	0.0259277	0.0979492	-0.00864258	0.0115234	-4.44824
-29.5637	-118255	0.0259277	0.0979492	-0.00864258	0.00864258	-4.44824
-29.5635	-118254	0.0259277	0.0979492	-0.00864258	0.00864258	-4.44824
-29.5633	-118253	0.0259277	0.0979492	-0.00864258	0.0115234	-4.44824
-29.563	-118252	0.0259277	0.0979492	-0.00864258	0.0115234	-4.44824
-29.5628	-118251	0.0259277	0.0979492	-0.00864258	0.00864258	-4.44824
-29.5625	-118250	0.0259277	0.0979492	-0.00864258	0.0115234	-4.44824
-29.5622	-118249	0.0259277	0.0979492	-0.00864258	0.0115234	-4.44824
-29.562	-118248	0.0259277	0.0979492	-0.00864258	0.0115234	-4.44824
-29.5617	-118247	0.0259277	0.0979492	-0.00864258	0.00864258	-4.44824
-29.5615	-118246	0.0259277	0.0979492	-0.00864258	0.0115234	-4.44824
-29.5613	-118245	0.0259277	0.0979492	-0.00864258	0.00864258	-4.44824
-29.561	-118244	0.0259277	0.0979492	-0.00864258	0.0115234	-4.44824
-29.5607	-118243	0.0259277	0.0979492	-0.00864258	0.0115234	-4.44824
-29.5605	-118242	0.0259277	0.0979492	-0.00864258	0.00864258	-4.44824
-29.5602	-118241	0.0259277	0.0979492	-0.00864258	0.00864258	-4.44824
-29.56	-118240	0.0259277	0.0979492	-0.00864258	0.00864258	-4.44824
-29.5598	-118239	0.0259277	0.0979492	-0.00864258	0.0115234	-4.45312
-29.5595	-118238	0.0259277	0.0979492	-0.00864258	0.00864258	-4.44824
-29.5592	-118237	0.0259277	0.0979492	-0.00864258	0.0115234	-4.44824
-29.559	-118236	0.0259277	0.0979492	-0.00864258	0.00864258	-4.44824
-29.5587	-118235	0.0259277	0.0979492	-0.00864258	0.00864258	-4.44824
-29.5585	-118234	0.0259277	0.0979492	-0.00864258	0.0115234	-4.44824
-29.5583	-118233	0.0259277	0.0979492	-0.00864258	0.00864258	-4.44824
-29.558	-118232	0.0259277	0.0979492	-0.00864258	0.00864258	-4.44824
-29.5577	-118231	0.0259277	0.0979492	-0.00576172	0.0115234	-4.44824
-29.5575	-118230	0.0259277	0.0979492	-0.00864258	0.0115234	-4.44824
-29.5572	-118229	0.0259277	0.0979492	-0.00864258	0.00864258	-4.44824
-29.557	-118228	0.0259277	0.0979492	-0.00864258	0.0115234	-4.44824
-29.5568	-118227	0.0259277	0.0979492	-0.00864258	0.0115234	-4.44824
-29.5565	-118226	0.0259277	0.0979492	-0.00864258	0.00864258	-4.44824
-29.5562	-118225	0.0259277	0.0979492	-0.00864258	0.00864258	-4.44824
-29.556	-118224	0.0259277	0.0979492	-0.00864258	0.0115234	-4.44824
-29.5557	-118223	0.0259277	0.0979492	-0.00864258	0.00864258	-4.44824
-29.5555	-118222	0.0259277	0.0979492	-0.00864258	0.0115234	-4.44824
-29.5553	-118221	0.0259277	0.0979492	-0.00864258	0.00864258	-4.44824
-29.555	-118220	0.0259277	0.0979492	-0.00864258	0.00864258	-4.44824
-29.5547	-118219	0.0259277	0.0979492	-0.00864258	0.0115234	-4.44336
-29.5545	-118218	0.0259277	0.0979492	-0.00864258	0.0115234	-4.44824
-29.5542	-118217	0.0259277	0.0979492	-0.00864258	0.00864258	-4.44824
-29.554	-118216	0.0259277	0.0979492	-0.00864258	0.00864258	-4.44824
-29.5538	-118215	0.0259277	0.0979492	-0.00864258	0.0115234	-4.44824
-29.5535	-118214	0.0259277	0.0979492	-0.00864258	0.0115234	-4.44824
-29.5532	-118213	0.0259277	0.0979492	-0.00864258	0.0115234	-4.44824
-29.553	-118212	0.0259277	0.0979492	-0.00864258	0.00864258	-4.44824
-29.5527	-118211	0.0259277	0.0979492	-0.00864258	0.00864258	-4.44824
-29.5525	-118210	0.0288086	0.0979492	-0.00864258	0.0115234	-4.44824
-29.5523	-118209	0.0259277	0.0979492	-0.00864258	0.0115234	-4.44824
-29.552	-118208	0.0259277	0.0979492	-0.00864258	0.0115234	-4.44336
-29.5517	-118207	0.0259277	0.0979492	-0.00864258	0.00864258	-4.44824
-29.5515	-118206	0.0259277	0.0979492	-0.00864258	0.00864258	-4.44824
-29.5512	-118205	0.0288086	0.0979492	-0.00864258	0.0115234	-4.44824
-29.551	-118204	0.0259277	0.0979492	-0.00864258	0.0115234	-4.44824
-29.5508	-118203	0.0259277	0.0979492	-0.00864258	0.0115234	-4.44824
-29.5505	-118202	0.0288086	0.0979492	-0.00864258	0.00864258	-4.44824
-29.5502	-118201	0.0259277	0.0979492	-0.00864258	0.0115234	-4.44824
-29.55	-118200	0.0259277	0.0979492	-0.00864258	0.0115234	-4.44824
-29.5497	-118199	0.0259277	0.0979492	-0.00864258	0.00864258	-4.44824
-29.5495	-118198	0.0288086	0.0979492	-0.00864258	0.0115234	-4.44824
-29.5493	-118197	0.0259277	0.0979492	-0.00864258	0.00864258	-4.44824
-29.549	-118196	0.0259277	0.0979492	-0.00864258	0.00864258	-4.44824
-29.5487	-118195	0.0259277	0.0979492	-0.00864258	0.0115234	-4.44824
-29.5485	-118194	0.0259277	0.0979492	-0.00864258	0.00864258	-4.44824
-29.5482	-118193	0.0259277	0.0979492	-0.00864258	0.00864258	-4.45312
-29.548	-118192	0.0259277	0.0979492	-0.00864258	0.0115234	-4.45312
-29.5478	-118191	0.0259277	0.0979492	-0.00864258	0.00864258	-4.44824
-29.5475	-118190	0.0259277	0.0979492	-0.00864258	0.00864258	-4.44824
-29.5472	-118189	0.0259277	0.0979492	-0.00864258	0.0115234	-4.44824
-29.547	-118188	0.0259277	0.0979492	-0.00864258	0.0115234	-4.45312
-29.5467	-118187	0.0259277	0.0979492	-0.00864258	0.0115234	-4.44824
-29.5465	-118186	0.0259277	0.0979492	-0.00864258	0.00864258	-4.44824
-29.5463	-118185	0.0259277	0.0979492	-0.00864258	0.0115234	-4.44824
-29.546	-118184	0.0259277	0.0979492	-0.00864258	0.0115234	-4.44824
-29.5458	-118183	0.0259277	0.0979492	-0.00864258	0.0115234	-4.44824
-29.5455	-118182	0.0259277	0.0979492	-0.00864258	0.0115234	-4.44824
-29.5452	-118181	0.0259277	0.0979492	-0.00864258	0.00864258	-4.44824
-29.545	-118180	0.0259277	0.0979492	-0.00864258	0.0115234	-4.44824
-29.5448	-118179	0.0259277	0.0979492	-0.00864258	0.0115234	-4.45312
-29.5445	-118178	0.0259277	0.0979492	-0.00864258	0.0115234	-4.44824
-29.5443	-118177	0.0288086	0.0979492	-0.00864258	0.00864258	-4.44824
-29.544	-118176	0.0259277	0.0979492	-0.00864258	0.0115234	-4.44824
-29.5437	-118175	0.0259277	0.0979492	-0.00864258	0.00864258	-4.44824
-29.5435	-118174	0.0259277	0.0979492	-0.00864258	0.0115234	-4.44824
-29.5433	-118173	0.0288086	0.0979492	-0.00864258	0.00864258	-4.44824
-29.543	-118172	0.0259277	0.0979492	-0.00864258	0.00864258	-4.44824
-29.5428	-118171	0.0259277	0.0979492	-0.00864258	0.00864258	-4.44824
-29.5425	-118170	0.0259277	0.0979492	-0.00864258	0.0115234	-4.44824
-29.5422	-118169	0.0259277	0.0979492	-0.00864258	0.0115234	-4.44824
-29.542	-118168	0.0288086	0.0979492	-0.00864258	0.00864258	-4.44824
-29.5418	-118167	0.0259277	0.0979492	-0.00864258	0.0115234	-4.44824
-29.5415	-118166	0.0259277	0.0979492	-0.00864258	0.00864258	-4.44824
-29.5413	-118165	0.0288086	0.0979492	-0.00864258	0.0115234	-4.44824
-29.541	-118164	0.0259277	0.0979492	-0.00864258	0.0115234	-4.45312
-29.5407	-118163	0.0259277	0.0979492	-0.00864258	0.00864258	-4.44824
-29.5405	-118162	0.0259277	0.0979492	-0.00864258	0.00864258	-4.44824
-29.5403	-118161	0.0259277	0.0979492	-0.00864258	0.00864258	-4.44824
-29.54	-118160	0.0259277	0.0979492	-0.00864258	0.0115234	-4.44824
-29.5398	-118159	0.0259277	0.0979492	-0.00864258	0.00864258	-4.45312
-29.5395	-118158	0.0259277	0.0979492	-0.00864258	0.00864258	-4.44824
-29.5392	-118157	0.0259277	0.0979492	-0.00864258	0.00864258	-4.44824
-29.539	-118156	0.0288086	0.0979492	-0.00864258	0.00864258	-4.44824
-29.5388	-118155	0.0259277	0.0979492	-0.00864258	0.00864258	-4.44824
-29.5385	-118154	0.0259277	0.0979492	-0.00864258	0.00864258	-4.44824
-29.5383	-118153	0.0259277	0.0979492	-0.00864258	0.0115234	-4.44824
-29.538	-118152	0.0288086	0.0979492	-0.00864258	0.00864258	-4.44824
-29.5377	-118151	0.0259277	0.0979492	-0.00864258	0.0115234	-4.44824
-29.5375	-118150	0.0259277	0.0979492	-0.00864258	0.00864258	-4.44824
-29.5373	-118149	0.0259277	0.0979492	-0.00864258	0.0115234	-4.44824
-29.537	-118148	0.0288086	0.0979492	-0.00864258	0.00864258	-4.44824
-29.5368	-118147	0.0259277	0.0979492	-0.00864258	0.00864258	-4.44824
-29.5365	-118146	0.0259277	0.0979492	-0.00864258	0.00864258	-4.44824
-29.5362	-118145	0.0288086	0.0979492	-0.00864258	0.0115234	-4.44824
-29.536	-118144	0.0259277	0.0979492	-0.00864258	0.0115234	-4.44824
-29.5358	-118143	0.0259277	0.0979492	-0.00864258	0.0115234	-4.44824
-29.5355	-118142	0.0259277	0.0979492	-0.00864258	0.00864258	-4.44824
-29.5353	-118141	0.0288086	0.0979492	-0.00864258	0.0115234	-4.44824
-29.535	-118140	0.0288086	0.0979492	-0.00864258	0.0115234	-4.44824
-29.5347	-118139	0.0259277	0.0979492	-0.00576172	0.0115234	-4.44824
-29.5345	-118138	0.0259277	0.0979492	-0.00864258	0.0115234	-4.44824
-29.5343	-118137	0.0259277	0.0979492	-0.00864258	0.00864258	-4.44824
-29.534	-118136	0.0259277	0.0979492	-0.00864258	0.00864258	-4.44824
-29.5338	-118135	0.0288086	0.0979492	-0.00864258	0.0115234	-4.44824
-29.5335	-118134	0.0259277	0.0979492	-0.00864258	0.0115234	-4.44824
-29.5332	-118133	0.0259277	0.0979492	-0.00864258	0.00864258	-4.44824
-29.533	-118132	0.0288086	0.0979492	-0.00864258	0.00864258	-4.44824
-29.5328	-118131	0.0259277	0.0979492	-0.00864258	0.0115234	-4.44824
-29.5325	-118130	0.0259277	0.0979492	-0.00864258	0.0115234	-4.44824
-29.5323	-118129	0.0259277	0.0979492	-0.00864258	0.0115234	-4.44824
-29.532	-118128	0.0288086	0.0979492	-0.00864258	0.00864258	-4.44824
-29.5317	-118127	0.0259277	0.0979492	-0.00864258	0.00864258	-4.44824
-29.5315	-118126	0.0259277	0.0979492	-0.00864258	0.0115234	-4.44824
-29.5312	-118125	0.0259277	0.0979492	-0.00864258	0.0115234	-4.44824
-29.531	-118124	0.0259277	0.0979492	-0.00864258	0.0115234	-4.44824
-29.5308	-118123	0.0259277	0.0979492	-0.00576172	0.0115234	-4.44824
-29.5305	-118122	0.0259277	0.0979492	-0.00864258	0.00864258	-4.45312
-29.5302	-118121	0.0259277	0.0979492	-0.00864258	0.0115234	-4.44824
-29.53	-118120	0.0259277	0.0979492	-0.00864258	0.00864258	-4.44824
-29.5297	-118119	0.0259277	0.0979492	-0.00576172	0.0115234	-4.44824
-29.5295	-118118	0.0259277	0.0979492	-0.00576172	0.00864258	-4.44824
-29.5293	-118117	0.0259277	0.0979492	-0.00864258	0.0115234	-4.44824
-29.529	-118116	0.0259277	0.0979492	-0.00864258	0.0115234	-4.44824
-29.5287	-118115	0.0288086	0.0979492	-0.00864258	0.0115234	-4.44824
-29.5285	-118114	0.0259277	0.0979492	-0.00864258	0.00864258	-4.44824
-29.5282	-118113	0.0259277	0.0979492	-0.00864258	0.00864258	-4.44824
-29.528	-118112	0.0259277	0.0979492	-0.00864258	0.0115234	-4.44824
-29.5278	-118111	0.0288086	0.0979492	-0.00576172	0.00864258	-4.44824
-29.5275	-118110	0.0259277	0.0979492	-0.00576172	0.0115234	-4.44824
-29.5272	-118109	0.0259277	0.0979492	-0.00576172	0.0115234	-4.44824
-29.527	-118108	0.0259277	0.0979492	-0.00864258	0.0115234	-4.44824
-29.5267	-118107	0.0259277	0.0979492	-0.00864258	0.00864258	-4.44824
-29.5265	-118106	0.0259277	0.0979492	-0.00864258	0.0115234	-4.44824
-29.5263	-118105	0.0259277	0.0979492	-0.00576172	0.0115234	-4.44824
-29.526	-118104	0.0259277	0.0979492	-0.00576172	0.0115234	-4.44824
-29.5257	-118103	0.0259277	0.0979492	-0.00576172	0.00864258	-4.44824
-29.5255	-118102	0.0288086	0.0979492	-0.00864258	0.00864258	-4.44824
-29.5252	-118101	0.0288086	0.0979492	-0.00576172	0.00864258	-4.44824
-29.525	-118100	0.0259277	0.0979492	-0.00864258	0.0115234	-4.44824
-29.5248	-118099	0.0288086	0.0979492	-0.00864258	0.00864258	-4.44824
-29.5245	-118098	0.0259277	0.0979492	-0.00864258	0.00864258	-4.44824
-29.5242	-118097	0.0259277	0.0979492	-0.00864258	0.0115234	-4.44824
-29.524	-118096	0.0259277	0.0979492	-0.00576172	0.0115234	-4.44824
-29.5237	-118095	0.0288086	0.0979492	-0.00576172	0.0115234	-4.44824
-29.5235	-118094	0.0259277	0.0979492	-0.00576172	0.0115234	-4.44824
-29.5233	-118093	0.0259277	0.0979492	-0.00576172	0.00864258	-4.44824
-29.523	-118092	0.0259277	0.0979492	-0.00864258	0.00864258	-4.44824
-29.5227	-118091	0.0259277	0.0979492	-0.00864258	0.0115234	-4.44824
-29.5225	-118090	0.0288086	0.0979492	-0.00576172	0.0115234	-4.44824
-29.5222	-118089	0.0259277	0.0979492	-0.00576172	0.00864258	-4.44824
-29.522	-118088	0.0259277	0.0979492	-0.00576172	0.00864258	-4.44824
-29.5218	-118087	0.0288086	0.0979492	-0.00576172	0.00864258	-4.44824
-29.5215	-118086	0.0288086	0.0979492	-0.00576172	0.0115234	-4.44824
-29.5212	-118085	0.0259277	0.0979492	-0.00576172	0.0115234	-4.44824
-29.521	-118084	0.0259277	0.0979492	-0.00576172	0.00864258	-4.44824
-29.5207	-118083	0.0259277	0.0979492	-0.00576172	0.0115234	-4.44824
-29.5205	-118082	0.0288086	0.0979492	-0.00864258	0.0115234	-4.44824
-29.5203	-118081	0.0259277	0.0979492	-0.00576172	0.0115234	-4.44824
-29.52	-118080	0.0259277	0.0979492	-0.00576172	0.00864258	-4.44824
-29.5197	-118079	0.0259277	0.0979492	-0.00576172	0.0115234	-4.45312
-29.5195	-118078	0.0259277	0.0979492	-0.00576172	0.00864258	-4.44824
-29.5192	-118077	0.0288086	0.0979492	-0.00576172	0.0115234	-4.44824
-29.519	-118076	0.0259277	0.0979492	-0.00576172	0.00864258	-4.44824
-29.5188	-118075	0.0259277	0.0979492	-0.00576172	0.00864258	-4.44824
-29.5185	-118074	0.0259277	0.0979492	-0.00576172	0.00864258	-4.44824
-29.5182	-118073	0.0259277	0.0979492	-0.00576172	0.0115234	-4.44824
-29.518	-118072	0.0259277	0.0979492	-0.00576172	0.0115234	-4.44824
-29.5177	-118071	0.0259277	0.0979492	-0.00576172	0.00864258	-4.44824
-29.5175	-118070	0.0259277	0.0979492	-0.00576172	0.0115234	-4.44824
-29.5173	-118069	0.0259277	0.0979492	-0.00576172	0.00864258	-4.44824
-29.517	-118068	0.0259277	0.0979492	-0.00576172	0.00864258	-4.44824
-29.5167	-118067	0.0259277	0.0979492	-0.00576172	0.00864258	-4.44824
-29.5165	-118066	0.0288086	0.0979492	-0.00576172	0.00864258	-4.44824
-29.5162	-118065	0.0259277	0.0979492	-0.00576172	0.0115234	-4.44824
-29.516	-118064	0.0259277	0.0979492	-0.00576172	0.0115234	-4.44824
-29.5158	-118063	0.0259277	0.0979492	-0.00864258	0.0115234	-4.44824
-29.5155	-118062	0.0288086	0.0979492	-0.00576172	0.0115234	-4.44824
-29.5153	-118061	0.0259277	0.0979492	-0.00576172	0.0115234	-4.44824
-29.515	-118060	0.0259277	0.0979492	-0.00576172	0.0115234	-4.45312
-29.5147	-118059	0.0259277	0.0979492	-0.00576172	0.00864258	-4.44824
-29.5145	-118058	0.0259277	0.0979492	-0.00576172	0.0115234	-4.44824
-29.5143	-118057	0.0259277	0.0979492	-0.00576172	0.0115234	-4.44824
-29.514	-118056	0.0259277	0.0979492	-0.00576172	0.0115234	-4.44824
-29.5138	-118055	0.0259277	0.0979492	-0.00576172	0.0115234	-4.44824
-29.5135	-118054	0.0259277	0.0979492	-0.00576172	0.00864258	-4.44824
-29.5132	-118053	0.0259277	0.0979492	-0.00576172	0.00864258	-4.44824
-29.513	-118052	0.0259277	0.0979492	-0.00576172	0.0115234	-4.44824
-29.5128	-118051	0.0259277	0.0979492	-0.00576172	0.0115234	-4.44824
-29.5125	-118050	0.0259277	0.0979492	-0.00576172	0.0115234	-4.44824
-29.5123	-118049	0.0259277	0.0979492	-0.00576172	0.00864258	-4.44824
-29.512	-118048	0.0259277	0.0979492	-0.00576172	0.00864258	-4.44824
-29.5117	-118047	0.0259277	0.0979492	-0.00576172	0.0115234	-4.44824
-29.5115	-118046	0.0259277	0.0979492	-0.00576172	0.0115234	-4.44824
-29.5113	-118045	0.0288086	0.0979492	-0.00576172	0.00864258	-4.44824
-29.511	-118044	0.0259277	0.0979492	-0.00576172	0.00864258	-4.44824
-29.5108	-118043	0.0259277	0.0979492	-0.00576172	0.00864258	-4.44824
-29.5105	-118042	0.0259277	0.0979492	-0.00576172	0.00864258	-4.44824
-29.5102	-118041	0.0259277	0.0979492	-0.00576172	0.00864258	-4.44824
-29.51	-118040	0.0259277	0.0979492	-0.00576172	0.0115234	-4.44824
-29.5098	-118039	0.0259277	0.0979492	-0.00576172	0.0115234	-4.44824
-29.5095	-118038	0.0259277	0.0979492	-0.00576172	0.0115234	-4.44824
-29.5093	-118037	0.0259277	0.0979492	-0.00576172	0.00864258	-4.44824
-29.509	-118036	0.0259277	0.0979492	-0.00576172	0.0115234	-4.44824
-29.5087	-118035	0.0259277	0.0979492	-0.00576172	0.0115234	-4.44824
-29.5085	-118034	0.0259277	0.0979492	-0.00576172	0.0115234	-4.44824
-29.5083	-118033	0.0259277	0.0979492	-0.00576172	0.0115234	-4.44824
-29.508	-118032	0.0259277	0.0979492	-0.00576172	0.00864258	-4.44824
-29.5078	-118031	0.0259277	0.0979492	-0.00576172	0.0115234	-4.44824
-29.5075	-118030	0.0259277	0.0979492	-0.00576172	0.00864258	-4.44824
-29.5072	-118029	0.0259277	0.0979492	-0.00576172	0.0115234	-4.44824
-29.507	-118028	0.0259277	0.0979492	-0.00576172	0.00864258	-4.45312
-29.5068	-118027	0.0259277	0.0979492	-0.00576172	0.0115234	-4.44824
-29.5065	-118026	0.0259277	0.0979492	-0.00576172	0.0115234	-4.44824
-29.5063	-118025	0.0259277	0.0979492	-0.00576172	0.00864258	-4.44824
-29.506	-118024	0.0259277	0.0979492	-0.00576172	0.0115234	-4.44824
-29.5057	-118023	0.0259277	0.0979492	-0.00576172	0.00864258	-4.44824
-29.5055	-118022	0.0259277	0.0979492	-0.00576172	0.0115234	-4.44824
-29.5053	-118021	0.0259277	0.0979492	-0.00576172	0.0115234	-4.44824
-29.505	-118020	0.0259277	0.0979492	-0.00576172	0.0115234	-4.44824
-29.5048	-118019	0.0259277	0.0979492	-0.00576172	0.00864258	-4.44824
-29.5045	-118018	0.0259277	0.0979492	-0.00576172	0.00864258	-4.44824
-29.5042	-118017	0.0259277	0.0979492	-0.00576172	0.0115234	-4.44824
-29.504	-118016	0.0259277	0.0979492	-0.00576172	0.0115234	-4.44824
-29.5038	-118015	0.0259277	0.0979492	-0.00576172	0.00864258	-4.44824
-29.5035	-118014	0.0259277	0.0979492	-0.00576172	0.00864258	-4.44824
-29.5033	-118013	0.0259277	0.0979492	-0.00576172	0.0115234	-4.45312
-29.503	-118012	0.0259277	0.0979492	-0.00576172	0.0115234	-4.44824
-29.5027	-118011	0.0259277	0.0979492	-0.00576172	0.0115234	-4.44824
-29.5025	-118010	0.0259277	0.0979492	-0.00576172	0.00864258	-4.44824
-29.5023	-118009	0.0259277	0.0979492	-0.00576172	0.0115234	-4.44824
-29.502	-118008	0.0259277	0.0979492	-0.00576172	0.0115234	-4.44824
-29.5018	-118007	0.0259277	0.0979492	-0.00288086	0.0115234	-4.44824
[truncated: 118,015 more rows]
